# Supplementary material for: BLISTER-regulated vegetative growth is dependent on the protein kinase domain of ER stress modulator IRE1A in Arabidopsis thaliana
Source: PLoS Genet. 2019 Dec 23;15(12):e1008563. doi: 10.1371/journal.pgen.1008563 (PMC6946172; doi:10.1371/journal.pgen.1008563)
Supplement: S1 Dataset — (XLSX) [file pgen.1008563.s010.xlsx]

## Sheet: up-regulated
Supplemental Dataset 1. Differentially regualted genes.
Note: This table lists significanly up-regulated genes(331 genes)(FC≥2,p＜0.05) only in the bli mutant plants compared to that in the WT plants.
log2FC: log2-transformed fold change of gene expression level.
Locus number	WT	bli	bli ire1a	bli ire1b	log2FC	p-value		log2FC	p-value		log2FC	p-value		NR_Description
					(bli/WT)			(bli ire1a/WT)			(bli ire1b/WT)
AT1G01190	2.40775	5.00318	4.23802	3.39715	1.05516	0.00435		0.815705	0.0251		0.496639	0.1823		cytochrome P450, family 78, subfamily A, polypeptide 8 [Arabidopsis thaliana]
AT1G02610	14.401	39.5654	20.8907	12.6582	1.45807	5e-05		0.536692	0.04315		-0.186097	0.50145		RING/FYVE/PHD zinc finger-containing protein [Arabidopsis thaliana]
AT1G02650	0.999514	2.40059	1.58507	1.89479	1.26409	0.00975		0.665248	0.1685		0.922739	0.05375		tetratricopeptide repeat domain-containing protein [Arabidopsis thaliana]
AT1G02660	12.659	28.0445	19.1302	14.6872	1.14755	5e-05		0.595689	0.0055		0.214396	0.31885		alpha/beta-Hydrolases superfamily protein [Arabidopsis thaliana]
AT1G02940	1.05286	3.18782	1.78969	2.03105	1.59826	0.00845		0.765396	0.2136		0.947912	0.101		Similar to glutathione S-transferases [Arabidopsis thaliana]
AT1G03580	0.735629	2.00433	1.10787	1.50048	1.44607	0.00775		0.590738	0.2776		1.02837	0.05295		F21B7.19 [Arabidopsis thaliana]
AT1G04500	0.151731	0.577513	0.385223	0.441122	1.92834	0.0427		1.34418	1		1.53966	0.0901		CCT motif-containing protein [Arabidopsis thaliana]
AT1G04580	0.0181991	0.908084	0.0319337	0.370178	5.64089	0.01715		0.811213	1		4.34628	1		aldehyde oxidase 4 [Arabidopsis ALDO4_ARATH RecName: Full=Benzaldehyde dehydrogenase (NAD(+)); AltName: Full=Aldehyde oxidase 4; Short=A
AT1G06350	5.48372	16.0683	6.08139	9.89616	1.55099	5e-05		0.149246	0.647		0.851714	0.00765		delta-9 desaturase-like 4 protein [Arabidopsis thaliana]
AT1G06520	1.90021	3.93944	2.32088	2.19017	1.05183	0.00395		0.288513	0.42545		0.204884	0.5914		sn-glycerol-3-phosphate 2-O-acyltransferase [Arabidopsis thaliana]
AT1G07400	3.72793	7.74297	3.64103	3.18306	1.05451	0.0119		-0.0340281	0.9389		-0.22796	0.61705		class I heat shock protein [Arabidopsis thaliana]
AT1G07620	2.92429	6.45798	3.65104	4.96251	1.143	0.0003		0.320221	0.316		0.762984	0.0132		GTPase OBGM [Arabidopsis thaliana]
AT1G09380	0.439239	1.42421	0.29745	0.848384	1.69708	0.0082		-0.562359	0.444		0.949711	0.10935		nodulin MtN21-like transporter family protein [Arabidopsis thaliana]
AT1G10140	25.9636	54.8649	36.1917	36.0404	1.07939	5e-05		0.479168	0.0498		0.473125	0.054		uncharacterized protein [Arabidopsis thaliana]
AT1G11370	0	0.867086	0.0834443	0.367106	3.11618	5e-05		-0.261115	1		1.8762	1		putative pectinesterase 56 [Arabidopsis thaliana]
AT1G12855	0.127716	0.484916	0.058715	0.315427	1.9248	0.04755		-1.12114	1		1.30437	1		predicted F-box and bHLH containing protein [Overexpression vector pFC12860OE]
AT1G13530	1.21157	3.10615	2.08549	2.38675	1.35825	0.005		0.783509	0.09865		0.97817	0.04305		uncharacterized protein [Arabidopsis thaliana]
AT1G13540	0.968461	2.43348	1.19737	1.603	1.32926	0.01405		0.306103	0.57465		0.727009	0.1689		Unknown protein [Arabidopsis thaliana]
AT1G13990	30.718	63.0606	40.009	54.0853	1.03765	5e-05		0.38124	0.07705		0.816152	0.00015		uncharacterized protein [Arabidopsis thaliana]
AT1G14120	7.70153	18.5474	7.00673	10.7076	1.268	5e-05		-0.136404	0.6581		0.475418	0.10245		2-oxoglutarate (2OG) and Fe(II)-dependent oxygenase-like protein [Arabidopsis thaliana]
AT1G14200	17.5254	42.3517	22.4541	15.3327	1.27297	5e-05		0.357532	0.17015		-0.192836	0.47975		RING finger domain-containing protein [Arabidopsis thaliana]
AT1G14520	2.52321	6.5134	3.91057	4.38781	1.36815	0.0004		0.632119	0.0951		0.798241	0.0364		inositol oxygenase 1 [Arabidopsis MIOX1_ARATH RecName: Full=Inositol oxygenase 1; AltName: Full=Myo-inositol oxygenase 1; Short=AtMIOX1;
AT1G15040	7.72328	39.0187	10.9897	12.7489	2.33688	5e-05		0.508866	0.2511		0.723087	0.10485		putative glutamine amidotransferase [Arabidopsis thaliana]
AT1G15790	4.97123	12.035	6.30529	8.21382	1.27556	0.0011		0.34296	0.38635		0.72445	0.05905		uncharacterized protein [Arabidopsis thaliana]
AT1G15800	4.55839	9.30482	8.01931	8.65334	1.02945	0.0033		0.814954	0.02		0.924733	0.0085		uncharacterized protein [Arabidopsis thaliana]
AT1G15890	2.06536	4.19754	3.33557	3.58642	1.02315	0.0009		0.69154	0.0244		0.796151	0.0098		CC-NBS-LRR class disease resistance protein [Arabidopsis thaliana]
AT1G17380	6.16369	12.5355	6.02136	9.28978	1.02415	0.002		-0.0337049	0.9199		0.59185	0.0655		protein TIFY 11A [Arabidopsis TI11A_ARATH RecName: Full=Protein TIFY 11A; AltName: Full=Jasmonate ZIM domain-containing protein 5 [Arabi
AT1G18860	2.64397	6.92517	2.92669	4.09044	1.38914	0.0002		0.146564	0.7025		0.62955	0.08745		putative WRKY transcription factor 61 [Arabidopsis thaliana]
AT1G19180	38.2822	79.8255	48.108	50.8871	1.06018	5e-05		0.329603	0.1007		0.410626	0.0381		unknown [Arabidopsis thaliana]
AT1G20310	0.562224	2.63773	1.01269	1.08383	2.23008	0.004		0.848976	0.2381		0.946922	0.1648		uncharacterized protein [Arabidopsis thaliana]
AT1G20620	1699.94	3575.66	2283.72	3105.54	1.07273	0.01155		0.425902	0.23985		0.86936	0.02815		catalase 3 [Arabidopsis thaliana]
AT1G20795	0	0.419568	0.131001	0.172505	2.0689	5e-05		0.389578	1		0.786638	1		putative F-box protein [Arabidopsis FB13_ARATH RecName: Full=Putative F-box protein At1g20795 [Arabidopsis thaliana]
AT1G21910	11.3416	37.0724	15.9858	12.3857	1.70872	5e-05		0.495167	0.06335		0.127051	0.6283		ethylene-responsive transcription factor ERF012 [Arabidopsis thaliana]
AT1G23120	5.21689	11.7489	6.19245	6.51943	1.17126	0.00255		0.24732	0.5469		0.321556	0.41845		polyketide cyclase/dehydrase and lipid transport superfamily protein [Arabidopsis thaliana]
AT1G23800	8.33262	21.6858	13.2332	16.4582	1.37991	5e-05		0.66732	0.006		0.981964	5e-05		aldehyde dehydrogenase 2B7 [Arabidopsis thaliana]
AT1G23870	17.1525	38.9109	32.6856	24.4104	1.18176	5e-05		0.930236	5e-05		0.509077	0.00925		putative alpha,alpha-trehalose-phosphate synthase [UDP-forming]
AT1G24540	0.0567385	0.491847	0.221602	0.419675	3.11581	0.0471		1.96557	1		2.88687	0.05325		cytochrome P450, family 86, subfamily C, polypeptide 1 [Arabidopsis thaliana]
AT1G27045	0.511003	1.45667	1.21528	0.874946	1.51127	0.01585		1.24989	0.0505		0.775862	0.2104		homeobox-leucine zipper protein ATHB-54 [Arabidopsis thaliana]
AT1G28000	0	0.484469	0.0929714	0.201664	2.2764	5e-05		-0.105141	1		1.01195	1		pentatricopeptide repeat-containing protein [Arabidopsis thaliana]
AT1G28480	2.1572	6.01072	2.86301	2.96155	1.47838	0.01645		0.408373	0.50365		0.457193	0.4493		glutaredoxin-GRX480 [Arabidopsis GRXC9_ARATH RecName: Full=Glutaredoxin-C9; Short=AtGrxC9; AltName: Full=Protein ROXY 19 [Arabidopsis th
AT1G29290	2.24329	6.30546	2.8491	4.40963	1.49099	0.0062		0.34489	0.5523		0.975041	0.0639		uncharacterized protein [Arabidopsis thaliana]
AT1G30040	3.14233	7.15202	3.6846	4.23988	1.18652	0.0009		0.229673	0.5253		0.432189	0.22105		gibberellin 2-beta-dioxygenase 2 [Arabidopsis thaliana]
AT1G30700	13.0346	38.5085	16.0087	19.9256	1.56283	5e-05		0.29651	0.177		0.612277	0.0057		FAD-binding Berberine family protein [Arabidopsis thaliana]
AT1G30760	4.30762	11.5776	8.09681	7.73775	1.42637	5e-05		0.910463	0.002		0.845023	0.0044		FAD-binding and BBE domain-containing protein [Arabidopsis thaliana]
AT1G32960	0.532371	2.16227	0.941339	0.824407	2.02204	0.0001		0.822282	0.0903		0.630925	0.1861		Subtilase family protein SBT3.3 [Arabidopsis thaliana]
AT1G33760	1.51345	3.71128	2.57348	1.74449	1.29408	0.02785		0.76588	0.1818		0.204964	0.73435		ethylene-responsive transcription factor ERF022 [Arabidopsis thaliana]
AT1G33817	0	0.418542	0.0519946	0.179143	2.06537	5e-05		-0.943566	1		0.841112	1		hypothetical protein; 74056-75837 [Arabidopsis thaliana]
AT1G35140	10.1473	37.0307	19.6808	12.6585	1.86763	5e-05		0.955693	0.00065		0.319011	0.24815		protein EXORDIUM LIKE 1 [Arabidopsis thaliana]
AT1G44130	0.430931	1.05766	0.686417	1.00098	1.29535	0.03575		0.671628	0.3132		1.21588	0.05515		aspartyl protease family protein [Arabidopsis thaliana]
AT1G44350	4.74141	11.5023	7.17318	9.05109	1.27853	5e-05		0.597297	0.03235		0.932775	0.0009		IAA-amino acid hydrolase ILR1-like 6 [Arabidopsis thaliana]
AT1G47960	5.5411	11.2333	8.12624	8.99262	1.01954	0.00045		0.552416	0.05575		0.698569	0.0157		cell wall / vacuolar inhibitor of fructosidase 1 [Arabidopsis thaliana]
AT1G50750	0.602369	1.63534	0.460913	0.403337	1.44087	0.0023		-0.386153	0.445		-0.578662	0.2543		plant mobile domain family protein [Arabidopsis thaliana]
AT1G51620	1.3885	3.28161	2.61222	2.75228	1.24088	0.00755		0.911749	0.04885		0.9871	0.03265		protein kinase, putative [Arabidopsis thaliana]
AT1G51860	4.26665	8.91387	6.64652	6.5625	1.06295	0.0001		0.639495	0.0129		0.621142	0.0161		putative LRR receptor-like serine/threonine-protein kinase [Arabidopsis thaliana]
AT1G52000	11.394	42.6655	16.878	22.4864	1.9048	5e-05		0.56687	0.00815		0.980778	5e-05		mannose-binding lectin superfamily protein [Arabidopsis thaliana]
AT1G52030	4.24896	16.1218	6.14283	8.47244	1.92383	5e-05		0.531794	0.052		0.995668	0.0001		myrosinase binding protein [Arabidopsis thaliana]
AT1G52400	107.112	252.682	110.976	162.224	1.2382	5e-05		0.0511276	0.7925		0.598867	0.0025		beta glucosidase 18 [Arabidopsis beta glucosidase 18 [Arabidopsis thaliana]
AT1G52410	18.5233	54.5753	22.4036	36.8826	1.55891	5e-05		0.274389	0.1544		0.993599	5e-05		TSK-associating protein 1 [Arabidopsis thaliana]
AT1G52890	3.34072	13.3342	6.63548	5.94676	1.9969	5e-05		0.990042	0.00875		0.831945	0.0286		NAC domain-containing protein 19 [Arabidopsis thaliana]
AT1G53790	1.67226	3.76546	2.59514	3.05329	1.17103	0.00265		0.634013	0.0998		0.868565	0.0238		F-box protein [Arabidopsis F-box protein [Arabidopsis thaliana]
AT1G54010	90.7837	211.556	115.612	170.082	1.22053	5e-05		0.348786	0.0645		0.905725	5e-05		GDSL esterase/lipase [Arabidopsis GDL19_ARATH RecName: Full=Inactive GDSL esterase/lipase-like protein 23; AltName: Full=GDSL-like lipas
AT1G54100	58.7925	123.685	72.9471	108.869	1.07297	5e-05		0.311218	0.09915		0.888889	5e-05		aldehyde dehydrogenase 7B4 [Arabidopsis thaliana]
AT1G54740	23.3745	48.4421	31.0765	29.0128	1.05133	5e-05		0.410889	0.05635		0.311754	0.1503		uncharacterized protein [Arabidopsis thaliana]
AT1G55020	22.4446	51.7399	17.6143	33.3931	1.20491	5e-05		-0.349621	0.06795		0.573182	0.00255		lipoxygenase 1 [Arabidopsis LOX1_ARATH RecName: Full=Linoleate 9S-lipoxygenase 1; AltName: Full=Lipoxygenase 1; Short=AtLOX1 [Arabidopsis
AT1G56010	20.4448	47.724	25.1963	35.3353	1.22298	5e-05		0.301478	0.2487		0.789376	0.00235		transcription factor NAC1 [Arabidopsis thaliana]
AT1G59860	3.46144	22.6259	4.32132	3.70276	2.70853	5e-05		0.3201	0.4681		0.0972287	0.83805		HSP20-like chaperone [Arabidopsis HS17A_ARATH RecName: Full=17.6 kDa class I heat shock protein 1; AltName: Full=17.6 kDa heat shock pro
AT1G61090	0	0.404871	0	0.100088	2.01746	0.0005		1	1		0.00126901	1		uncharacterized protein [Arabidopsis thaliana]
AT1G61255	2.11318	7.33535	2.77801	3.82195	1.79545	0.0056		0.394636	0.51945		0.854893	0.14955		uncharacterized protein [Arabidopsis thaliana]
AT1G61800	5.45017	13.7201	3.95637	8.65538	1.33192	5e-05		-0.462124	0.15425		0.667296	0.0211		glucose-6-phosphate/phosphate translocator 2 [Arabidopsis thaliana]
AT1G61820	7.72488	19.6941	13.1124	12.5518	1.35018	5e-05		0.763347	0.0012		0.70031	0.0032		beta glucosidase 46 [Arabidopsis BGL46_ARATH RecName: Full=Beta-glucosidase 46; Short=AtBGLU46; Flags: Precursor [Arabidopsis thaliana]
AT1G64110	0.864448	1.78496	1.33969	1.03835	1.04604	0.01085		0.632048	0.12425		0.264442	0.525		transcription factor DUO1 [Arabidopsis thaliana]
AT1G66780	0.121484	0.666227	0.129563	0.441053	2.45525	0.01975		0.0928875	1		1.86019	0.052		MATE efflux family protein [Arabidopsis thaliana]
AT1G66860	0.133927	0.817721	0.39903	0.398506	2.61016	0.01275		1.57505	1		1.57315	1		class I glutamine amidotransferase-like domain-containing protein [Arabidopsis AC013288_5 unknown protein [Arabidopsis thaliana]
AT1G67105	37.7188	118.961	22.4171	44.9543	1.65713	5e-05		-0.750684	0.0025		0.253175	0.26295		unknown [Arabidopsis thaliana]
AT1G67970	7.85337	16.9763	10.4296	13.4772	1.11214	0.0001		0.4093	0.1254		0.779137	0.0031		heat stress transcription factor A-8 [Arabidopsis thaliana]
AT1G68200	0.622265	1.49351	0.646805	1.07806	1.26311	0.04895		0.0558017	0.931		0.792836	0.22605		zinc finger CCCH domain-containing protein 15 [Arabidopsis thaliana]
AT1G69310	14.5554	35.3911	14.9948	24.565	1.28183	5e-05		0.0429078	0.8555		0.75505	0.0014		putative WRKY transcription factor 57 [Arabidopsis thaliana]
AT1G69850	30.3632	63.1966	49.3999	53.4333	1.05752	5e-05		0.702184	0.0003		0.815415	0.0001		nitrate transporter 1:2 [Arabidopsis thaliana]
AT1G69890	10.6946	23.102	15.3312	16.8714	1.11114	5e-05		0.519588	0.0471		0.657697	0.01245		uncharacterized protein [Arabidopsis thaliana]
AT1G69930	0.637497	1.54715	0.430313	1.23548	1.27912	0.0377		-0.567032	0.4301		0.954581	0.117		glutathione S-transferase TAU 11 [Arabidopsis thaliana]
AT1G71280	0.0704911	0.45292	0.142368	0.355463	2.68374	0.0253		1.01411	1		2.33419	1		DEAD-box ATP-dependent RNA helicase 55 [Arabidopsis thaliana]
AT1G71880	49.4707	105.531	58.1424	75.5341	1.09302	5e-05		0.233016	0.21945		0.610554	0.00185		sucrose transport protein SUC1 [Arabidopsis thaliana]
AT1G71890	1.55898	3.98437	1.60733	2.34122	1.35375	0.00055		0.0440637	0.91305		0.586658	0.12915		sucrose transport protein SUC5 [Arabidopsis thaliana]
AT1G72140	2.2625	7.81925	3.13949	3.89771	1.78911	5e-05		0.472612	0.17845		0.784709	0.0222		putative peptide/nitrate transporter [Arabidopsis thaliana]
AT1G72260	0	0.485247	0.144537	0.0543694	2.27872	5e-05		0.531439	1		-0.879133	1		thionin 2.1 [Arabidopsis thaliana]
AT1G73300	0.485484	1.61343	0.699677	0.881146	1.73264	0.0067		0.527265	0.38965		0.859957	0.1724		serine carboxypeptidase-like 2 [Arabidopsis thaliana]
AT1G74000	2.01812	4.16318	2.58644	3.44197	1.04467	0.017		0.357956	0.41205		0.770223	0.0777		strictosidine synthase 3 [Arabidopsis thaliana]
AT1G74290	0.989658	2.10187	1.15801	1.03656	1.08667	0.03785		0.226646	0.6899		0.0668017	0.9118		esterase/lipase/thioesterase family protein [Arabidopsis thaliana]
AT1G74870	0.792127	1.73408	0.765393	1.3807	1.13037	0.03405		-0.049531	0.9324		0.801596	0.14515		RING-finger domain-containing protein [Arabidopsis thaliana]
AT1G76410	6.63726	14.7227	9.18498	7.32811	1.14938	0.00085		0.468689	0.1806		0.142853	0.6921		RING-H2 finger protein ATL8 [Arabidopsis thaliana]
AT1G78490	26.3206	57.3113	47.4557	26.0671	1.12263	5e-05		0.850389	0.0001		-0.0139623	0.9454		cytochrome P450, family 708, subfamily A, polypeptide 3 [Arabidopsis thaliana]
AT1G78780	7.71473	16.6419	8.67058	11.0626	1.10913	0.00675		0.168513	0.6997		0.520003	0.21535		pathogenesis-related protein [Arabidopsis thaliana]
AT1G78830	196.511	415.147	355.716	379.98	1.07901	5e-05		0.856116	5e-05		0.951313	5e-05		curculin-like (mannose-binding) lectin-like protein [Arabidopsis thaliana]
AT1G79360	0.978714	2.58806	0.950348	1.24292	1.40291	0.00165		-0.0424314	0.9319		0.344774	0.4454		organic cation/carnitine transporter 2 [Arabidopsis thaliana]
AT1G79900	0.218973	0.609361	0.354219	0.380449	1.47654	0.04655		0.693889	1		0.79695	1		mitochondrial arginine transporter BAC2 [Arabidopsis thaliana]
AT2G01520	97.0115	249.454	112.03	119.921	1.36255	5e-05		0.207657	0.28145		0.305857	0.11905		MLP-like protein 328 [Arabidopsis ML328_ARATH RecName: Full=MLP-like protein 328 [Arabidopsis thaliana]
AT2G02240	0.234691	0.911877	0.389021	0.553457	1.95808	0.0454		0.729086	1		1.23771	0.1866		F-box domain protein MEE66 [Arabidopsis thaliana]
AT2G02580	0.105554	0.630281	0.325621	0.256705	2.57801	0.01285		1.62521	1		1.28213	1		cytochrome P450 71B9 [Arabidopsis C71B9_ARATH RecName: Full=Cytochrome P450 71B9 [Arabidopsis thaliana]
AT2G02850	5.8898	15.3563	5.84782	10.5944	1.38254	0.00045		-0.0103197	0.9779		0.847011	0.0304		plantacyanin [Arabidopsis thaliana]
AT2G07769	0.001	1.51878	0.361444	0.786258	10.5687	0.00135		8.49763	1		9.61886	1		At2g07769 [Arabidopsis thaliana]
AT2G14100	1.39894	2.8554	2.30154	1.71896	1.02936	0.0136		0.718265	0.0774		0.297202	0.4791		cytochrome P450, family 705, subfamily A, polypeptide 13 [Arabidopsis thaliana]
AT2G16005	3.47389	20.8457	4.96963	6.57036	2.58513	5e-05		0.516586	0.2514		0.91942	0.03795		MD-2-related lipid recognition domain-containing protein [Arabidopsis thaliana]
AT2G16050	4.50644	9.41594	6.18729	7.70951	1.06312	0.00355		0.457319	0.22465		0.774651	0.0326		Cysteine/Histidine-rich C1 domain family protein [Arabidopsis thaliana]
AT2G16630	18.151	37.7657	19.5791	27.0562	1.05703	5e-05		0.109265	0.63775		0.57591	0.01		pollen Ole e 1 allergen and extensin family protein [Arabidopsis thaliana]
AT2G18000	1.55337	3.61085	1.81282	3.16565	1.21694	0.02615		0.222834	0.70245		1.0271	0.06285		TBP-associated factor 14 [Arabidopsis thaliana]
AT2G18050	5.88795	24.7433	9.79527	11.2167	2.0712	5e-05		0.73432	0.04145		0.929811	0.01015		histone H1-3 [Arabidopsis thaliana]
AT2G19900	0.542013	1.52047	0.466372	0.543698	1.48812	0.00605		-0.216846	0.6989		0.00447807	0.98425		NADP-dependent malic enzyme 1 [Arabidopsis thaliana]
AT2G21260	0.785764	2.03861	1.54125	1.20203	1.37542	0.0248		0.971933	0.1093		0.613305	0.2917		putative mannose-6P reductase [Arabidopsis thaliana]
AT2G22880	9.14399	22.7474	17.7868	14.88	1.31481	0.0281		0.959911	0.1084		0.702479	0.2285		VQ motif-containing protein [Arabidopsis thaliana]
AT2G23150	6.64654	14.4495	9.27128	13.0118	1.12034	5e-05		0.480165	0.0594		0.969145	0.0001		metal transporter Nramp3 [Arabidopsis thaliana]
AT2G25000	10.5049	23.5308	16.9123	20.3745	1.16349	5e-05		0.68701	0.00825		0.955702	0.0006		putative WRKY transcription factor 60 [Arabidopsis thaliana]
AT2G25450	473.659	1207.92	616.306	825.181	1.3506	5e-05		0.379798	0.10455		0.800862	0.0013		1-aminocyclopropane-1-carboxylate oxidase-like protein [Arabidopsis thaliana]
AT2G26150	1.52968	6.16549	1.27375	0.801974	2.01099	5e-05		-0.264148	0.5782		-0.931603	0.0748		heat stress transcription factor A-2 [Arabidopsis thaliana]
AT2G26390	0.259313	0.906946	0.276544	0.689793	1.80632	0.02055		0.0928145	1		1.41147	0.06675		serpin-Z3 [Arabidopsis thaliana]
AT2G26740	67.8923	153.26	91.1321	134.987	1.17466	5e-05		0.424711	0.02525		0.991501	5e-05		soluble epoxide hydrolase [Arabidopsis thaliana]
AT2G27310	18.0076	45.5026	27.4526	30.1452	1.33734	5e-05		0.608337	0.0087		0.743322	0.0013		F-box protein [Arabidopsis thaliana]
AT2G27430	1.69071	3.99477	3.31389	3.16106	1.24048	0.00245		0.970896	0.01615		0.902779	0.02595		armadillo/beta-catenin-like repeat-containing protein [Arabidopsis thaliana]
AT2G28110	5.69597	18.8127	10.0571	8.13341	1.72369	5e-05		0.820201	0.0029		0.513919	0.05955		probable glucuronoxylan glucuronosyltransferase IRX7 [Arabidopsis thaliana]
AT2G29370	1.10987	2.49646	1.70506	1.32717	1.16949	0.0245		0.619432	0.2545		0.257962	0.63		tropinone reductase-like protein [Arabidopsis thaliana]
AT2G29500	8.64337	18.8033	9.84437	10.9216	1.12132	0.00155		0.187705	0.60775		0.337518	0.34085		HSP20 family protein [Arabidopsis HS17B_ARATH RecName: Full=17.6 kDa class I heat shock protein 2; AltName: Full=17.6 kDa heat shock pr
AT2G30140	19.9284	44.9973	23.0802	35.3312	1.17501	5e-05		0.21183	0.31615		0.826117	0.0001		UDP-glycosyltransferase 87A2 [Arabidopsis thaliana]
AT2G30600	58.5677	129.652	69.6082	87.7415	1.14647	5e-05		0.249152	0.22195		0.583154	0.00415		BTB/POZ domain-containing protein [Arabidopsis thaliana]
AT2G31730	9.07412	20.0164	13.0118	17.0404	1.14135	0.0001		0.519991	0.07425		0.90913	0.0018		basic helix-loop-helix domain-containing protein [Arabidopsis thaliana]
AT2G31865	3.95562	8.04623	6.21331	6.90912	1.02441	0.00065		0.651458	0.02585		0.804598	0.00605		poly(ADP-ribose) glycohydrolase 2 [Arabidopsis thaliana]
AT2G31945	2.30737	6.20198	3.68972	3.44931	1.42648	0.01645		0.677262	0.2733		0.580058	0.3479		uncharacterized protein [Arabidopsis thaliana]
AT2G32140	0.98542	2.53841	1.3358	1.26406	1.36511	0.0055		0.438893	0.36965		0.359254	0.4839		transmembrane receptor protein [Arabidopsis thaliana]
AT2G33060	3.94508	8.27142	5.83436	6.31272	1.06808	0.0002		0.56452	0.0297		0.678207	0.01005		receptor like protein 27 [Arabidopsis thaliana]
AT2G34500	1.94972	4.67511	3.56534	2.60142	1.26173	0.001		0.870773	0.0161		0.416032	0.263		cytochrome P450 710A1 [Arabidopsis C7101_ARATH RecName: Full=Cytochrome P450 710A1; AltName: Full=C-22 sterol desaturase [Arabidopsis th
AT2G34600	2.31261	6.94651	1.8568	1.94993	1.58677	0.00255		-0.316704	0.5919		-0.2461	0.65925		jasmonate-zim-domain protein 7 [Arabidopsis thaliana]
AT2G34810	10.7693	23.043	9.96585	13.5719	1.0974	5e-05		-0.11186	0.6337		0.333698	0.14005		FAD-binding and BBE domain-containing protein [Arabidopsis thaliana]
AT2G35930	13.0252	34.362	19.9885	14.065	1.39951	5e-05		0.617865	0.00545		0.110804	0.62365		E3 ubiquitin-protein ligase PUB23 [Arabidopsis thaliana]
AT2G36080	13.4765	34.2909	17.8589	20.4677	1.34738	5e-05		0.406197	0.0917		0.602903	0.0114		protein ABNORMAL SHOOT 2 [Arabidopsis thaliana]
AT2G37025	2.96901	5.93987	5.75277	5.13891	1.00045	0.00385		0.954275	0.00665		0.79148	0.02395		protein TRF-like 8 [Arabidopsis protein TRF-like 8 [Arabidopsis thaliana]
AT2G37740	0.276024	2.11454	0.59745	0.921783	2.93748	0.00825		1.11402	0.20775		1.73963	0.0662		zinc-finger protein 10 [Arabidopsis putative C2H2-type zinc finger protein [Arabidopsis thaliana]
AT2G37870	2.41406	6.38391	4.47006	2.33841	1.40298	0.00865		0.888833	0.10475		-0.0459336	0.937		protease inhibitor/seed storage/lipid transfer protein (LTP) family protein [Arabidopsis Unknown protein [Arabidopsis thaliana]
AT2G39200	9.65409	23.4147	14.0486	13.0215	1.2782	5e-05		0.541214	0.02		0.431683	0.06635		protein MILDEW RESISTANCE LOCUS O 12 [Arabidopsis thaliana]
AT2G39210	19.3314	39.2364	30.7748	31.9133	1.02125	5e-05		0.670803	0.0006		0.723212	0.0002		major facilitator protein [Arabidopsis thaliana]
AT2G39330	5.14337	11.7001	2.87761	5.95935	1.18574	5e-05		-0.837843	0.0108		0.212441	0.47805		jacalin-related lectin 23 [Arabidopsis thaliana]
AT2G41260	0.756845	6.41532	1.52993	1.84461	3.08345	0.0001		1.0154	0.1332		1.28525	0.0566		late embryogenesis abundant protein M17 [Arabidopsis thaliana]
AT2G41640	5.3797	12.6299	7.60593	5.40745	1.23125	5e-05		0.499599	0.0627		0.0074227	0.97785		Glycosyltransferase family 61 protein [Arabidopsis thaliana]
AT2G42140	0.254837	1.054	0.439593	0.322183	2.04823	0.03805		0.786594	0.3979		0.338306	1		VQ motif-containing protein [Arabidopsis thaliana]
AT2G42360	3.94085	9.58049	5.01226	7.52552	1.28159	0.0075		0.346954	0.4684		0.933284	0.04895		E3 ubiquitin-protein ligase ATL41 [Arabidopsis thaliana]
AT2G44000	0.514701	1.65595	0.872578	1.03155	1.68585	0.00765		0.76155	0.228		1.00301	0.1114		late embryogenesis abundant hydroxyproline-rich glycoprotein [Arabidopsis thaliana]
AT2G44370	7.15951	21.5603	13.9178	12.8524	1.59044	5e-05		0.958998	0.00145		0.844105	0.00505		cysteine/histidine-rich C1 domain-containing protein [Arabidopsis thaliana]
AT2G44380	12.8602	37.7176	21.2548	18.6976	1.55232	5e-05		0.724876	0.0072		0.53994	0.04265		cysteine/histidine-rich C1 domain-containing protein [Arabidopsis thaliana]
AT2G44840	3.73399	7.7176	3.92847	3.24683	1.04743	0.00605		0.0732495	0.8587		-0.201686	0.62985		ethylene-responsive transcription factor 13 [Arabidopsis thaliana]
AT2G45220	16.0442	45.4305	20.3297	29.1629	1.50161	5e-05		0.341537	0.1046		0.862082	5e-05		putative pectinesterase/pectinesterase inhibitor 17 [Arabidopsis thaliana]
AT2G48090	7.24871	16.8066	8.94401	13.6615	1.21323	0.00185		0.303198	0.43115		0.91432	0.0181		uncharacterized protein [Arabidopsis thaliana]
AT3G01175	0.431136	1.4743	0.961312	0.956982	1.77382	0.0139		1.15686	0.09655		1.15035	0.0993		unknown protein [Arabidopsis thaliana]
AT3G02590	0.478895	2.13971	0.247179	1.13876	2.15963	0.0058		-0.954153	0.31005		1.24968	0.0915		putative Delta(7)-sterol-C5(6)-desaturase 2 [Arabidopsis thaliana]
AT3G04000	3.58939	7.39587	5.09541	6.14046	1.04298	0.0038		0.50546	0.1683		0.774608	0.03335		aldehyde reductase [Arabidopsis AC011698_10 putative short-chain type dehydrogenase/reductase [Arabidopsis thaliana]
AT3G04220	0.457978	0.938699	0.531157	0.837794	1.03538	0.03525		0.21386	0.6789		0.871317	0.06955		TIR-NBS-LRR class disease resistance protein [Arabidopsis thaliana]
AT3G05230	30.5465	63.9057	34.631	55.9066	1.06494	5e-05		0.181057	0.46615		0.872012	0.0002		Signal peptidase complex subunit 3A [Arabidopsis thaliana]
AT3G08860	7.97592	27.0874	12.4827	11.8941	1.7639	5e-05		0.646207	0.00985		0.576523	0.0243		PYRIMIDINE 4 [Arabidopsis thaliana]
AT3G10320	1.4734	4.56249	2.45318	2.65431	1.63067	5e-05		0.735504	0.05415		0.849188	0.026		Glycosyltransferase family 61 protein [Arabidopsis thaliana]
AT3G10450	7.74585	18.6301	8.92523	14.0545	1.26614	5e-05		0.204466	0.4456		0.859537	0.00115		serine carboxypeptidase-like 7 [Arabidopsis thaliana]
AT3G10930	3.31105	11.0563	4.73645	4.05259	1.73951	0.0008		0.516517	0.27525		0.291555	0.5574		uncharacterized protein [Arabidopsis thaliana]
AT3G12145	14.2172	34.8357	21.9991	28.4012	1.29293	5e-05		0.629807	0.00545		0.998315	5e-05		leucine-rich repeat protein FLOR1 [Arabidopsis thaliana]
AT3G12410	0.118788	1.16728	0.320606	0.726619	3.29669	0.0487		1.43241	1		2.61281	0.0702		DEDDy 3'-5' exonuclease domain-containing protein [Arabidopsis thaliana]
AT3G12977	2.84475	6.53295	3.16786	3.74467	1.19943	0.0021		0.155207	0.7038		0.396537	0.3113		no apical meristem-domain containing transcriptional regulator [Arabidopsis thaliana]
AT3G14060	24.2711	48.6966	33.176	27.5802	1.00458	0.0006		0.4509	0.11485		0.184393	0.5305		uncharacterized protein [Arabidopsis thaliana]
AT3G15170	0.477636	1.59477	0.870245	1.21683	1.73936	0.0193		0.86551	0.2411		1.34914	0.0606		protein CUP-SHAPED COTYLEDON 1 [Arabidopsis thaliana]
AT3G15500	3.5295	12.9431	5.18895	5.92989	1.87465	5e-05		0.555979	0.1181		0.748542	0.03485		ATAF-like NAC-domain transcription factor [Arabidopsis thaliana]
AT3G15510	10.0802	22.7938	15.1949	14.3453	1.17712	5e-05		0.592063	0.01435		0.509054	0.03275		NAC domain containing protein 2 [Arabidopsis thaliana]
AT3G18280	150.676	333.067	178.613	228.603	1.14436	5e-05		0.245387	0.2001		0.601395	0.0021		Bifunctional inhibitor/lipid-transfer protein/seed storage 2S albumin superfamily protein [Arabidopsis thaliana]
AT3G19270	1.79844	5.29645	1.98631	2.67914	1.55828	0.0001		0.143345	0.7207		0.575024	0.13895		abscisic acid 8'-hydroxylase 4 [Arabidopsis thaliana]
AT3G20100	21.4579	47.747	30.9801	34.2564	1.1539	5e-05		0.529833	0.0076		0.674865	0.0009		cytochrome P450, family 705, subfamily A, polypeptide 19 [Arabidopsis thaliana]
AT3G20960	4.24685	9.02779	5.88133	5.9082	1.08798	0.0004		0.469749	0.12325		0.476326	0.12345		cytochrome P450-like protein [Arabidopsis thaliana]
AT3G22550	23.551	52.2426	22.0144	42.1434	1.14944	5e-05		-0.0973408	0.6483		0.839518	0.00015		uncharacterized protein [Arabidopsis thaliana]
AT3G22560	1.26064	5.0617	2.09147	2.65293	2.00547	0.0012		0.730361	0.22995		1.07343	0.0671		GCN5-related N-acetyltransferase (GNAT) family protein [Arabidopsis thaliana]
AT3G23730	39.7947	81.8594	69.4862	66.2932	1.04057	5e-05		0.80415	5e-05		0.736285	0.0004		xyloglucan endotransglucosylase/hydrolase protein 16 [Arabidopsis thaliana]
AT3G25770	303.208	631.931	285.7	534.626	1.05946	5e-05		-0.0858068	0.66215		0.818222	0.0001		allene oxide cyclase 2 [Arabidopsis AOC2_ARATH RecName: Full=Allene oxide cyclase 2, chloroplastic; Flags: Precursor [Arabidopsis thalia
AT3G26170	5.55979	13.7498	10.5904	10.6297	1.30631	5e-05		0.929655	0.00065		0.934999	0.0007		cytochrome P450 71B19 [Arabidopsis C71BJ_ARATH RecName: Full=Cytochrome P450 71B19 [Arabidopsis thaliana]
AT3G26320	3.50916	7.83707	6.0529	5.15756	1.15919	0.0005		0.786501	0.01635		0.555563	0.0941		cytochrome P450 71B36 [Arabidopsis C71BX_ARATH RecName: Full=Cytochrome P450 71B36 [Arabidopsis thaliana]
AT3G27210	19.4032	41.6513	27.0357	28.8941	1.10207	5e-05		0.478571	0.03925		0.57448	0.01235		uncharacterized protein [Arabidopsis thaliana]
AT3G28100	7.56921	17.9857	12.2152	14.5969	1.24864	0.00015		0.690463	0.0129		0.947447	0.0011		nodulin MtN21-like transporter family protein UMAMIT45 [Arabidopsis thaliana]
AT3G28220	32.2498	77.7879	27.6313	40.0011	1.27026	5e-05		-0.222987	0.2846		0.310749	0.12935		TRAF-like family protein [Arabidopsis thaliana]
AT3G28890	0.20907	0.885303	0.294457	0.567819	2.08219	0.0306		0.494071	1		1.44145	0.10635		receptor like protein 43 [Arabidopsis thaliana]
AT3G30775	86.8223	325.659	113.16	152.973	1.90722	5e-05		0.382227	0.04855		0.817139	0.0001		proline dehydrogenase 1 [Arabidopsis thaliana]
AT3G45730	23.1969	60.1739	24.6834	38.2078	1.37521	5e-05		0.0896091	0.7606		0.719935	0.01095		uncharacterized protein [Arabidopsis thaliana]
AT3G46080	0.906467	3.50601	1.84263	1.82605	1.9515	0.039		1.02344	0.2215		1.0104	0.25165		zinc finger protein ZAT8 [Arabidopsis thaliana]
AT3G46090	3.77552	8.24965	6.62029	2.20618	1.12766	0.0179		0.810219	0.0846		-0.775125	0.15775		zinc finger protein ZAT7 [Arabidopsis thaliana]
AT3G46700	7.20827	21.5372	7.29761	10.8887	1.57911	5e-05		0.017771	0.94915		0.595107	0.0276		UDP-glycosyltransferase 76E3 [Arabidopsis thaliana]
AT3G49530	16.0546	42.5197	18.8349	30.0146	1.40514	5e-05		0.230422	0.2781		0.902678	5e-05		transcription factor NTL6 [Arabidopsis thaliana]
AT3G50930	6.13539	14.625	7.25194	8.51105	1.25321	5e-05		0.241212	0.32845		0.472182	0.05525		cytochrome BC1 synthesis [Arabidopsis thaliana]
AT3G50940	0.137657	0.603396	0.143181	0.35898	2.13203	0.02565		0.0567621	1		1.38283	1		cytochrome BC1 synthesis-like protein [Arabidopsis thaliana]
AT3G51000	39.902	102.421	44.6106	76.1186	1.35998	5e-05		0.160925	0.40015		0.931788	5e-05		alpha/beta-Hydrolases superfamily protein [Arabidopsis thaliana]
AT3G51860	7.01973	16.816	8.15266	11.8598	1.26035	5e-05		0.215855	0.40875		0.756592	0.0033		vacuolar cation/proton exchanger 3 [Arabidopsis thaliana]
AT3G51910	9.55212	31.3955	17.7331	16.7453	1.71666	5e-05		0.892552	0.00545		0.809863	0.01065		heat stress transcription factor A-7a [Arabidopsis thaliana]
AT3G52780	0.192141	0.732948	0.0326129	0.51327	1.93155	0.0306		-2.55865	1		1.41755	0.08875		putative purple acid phosphatase 20 [Arabidopsis thaliana]
AT3G54000	3.55788	7.14287	3.15417	5.80964	1.00549	0.0021		-0.173757	0.6164		0.707431	0.02755		uncharacterized protein [Arabidopsis thaliana]
AT3G56170	16.2196	37.2601	24.0305	28.6745	1.19989	5e-05		0.567128	0.0094		0.82203	0.00035		Ca-2+ dependent nuclease [Arabidopsis thaliana]
AT3G56520	0	0.843558	0	0.49434	3.07649	5e-05		1	1		2.3055	1		NAC (No Apical Meristem) domain transcriptional regulator superfamily protein [Arabidopsis putative protein [Arabidopsis thaliana]
AT3G57460	0.298016	1.08657	0.409214	0.591141	1.86632	0.0186		0.457466	0.5667		0.988112	0.22155		catalytic/ metal ion binding / metalloendopeptidase/ zinc ion binding protein [Arabidopsis putative protein [Arabidopsis thaliana]
AT3G58060	0.354769	1.0331	0.42029	0.410434	1.54203	0.0236		0.244505	0.74465		0.21027	0.7738		putative metal tolerance protein C3 [Arabidopsis thaliana]
AT3G60160	1.32126	2.68678	1.17405	2.1522	1.02396	0.0012		-0.170421	0.60445		0.703898	0.02145		multidrug resistance-associated protein 9 [Arabidopsis thaliana]
AT3G60966	0.279118	1.00879	0.529956	0.596926	1.85368	0.0204		0.924997	0.22035		1.09668	0.18055		RING/U-box superfamily protein [Arabidopsis thaliana]
AT3G61190	2.96568	10.6129	4.44273	4.02467	1.83938	5e-05		0.583084	0.16945		0.440508	0.30615		BON association protein 1 [Arabidopsis thaliana]
AT3G61280	2.24173	6.02011	4.1044	3.90894	1.42518	5e-05		0.872559	0.01145		0.802165	0.018		lipopolysaccharide-modifying domain-containing protein [Arabidopsis thaliana]
AT4G01250	7.11976	15.2448	13.5478	8.9374	1.09842	0.0002		0.928158	0.00235		0.328027	0.26865		WRKY transcription factor 22 [Arabidopsis thaliana]
AT4G01360	1.71206	3.42963	2.42185	3.23433	1.00232	0.0137		0.500376	0.2378		0.917734	0.02355		A_IG002N01.26 gene product [Arabidopsis thaliana]
AT4G01910	1.67519	3.66345	2.47017	2.21158	1.12888	0.00165		0.560286	0.12425		0.400753	0.2812		cysteine/histidine-rich C1 domain-containing protein [Arabidopsis thaliana]
AT4G02075	9.35555	21.0459	13.5111	7.46226	1.16964	0.0004		0.530251	0.08345		-0.32621	0.33825		protein pitchoun 1 [Arabidopsis AF130849_1 PIT1 [Arabidopsis At4g02075 [Arabidopsis thaliana]
AT4G02180	0.322549	0.802448	0.463162	0.528387	1.31489	0.0146		0.521999	0.3443		0.712077	0.17475		DC1 domain-containing protein [Arabidopsis thaliana]
AT4G02390	4.25588	8.69746	4.81596	7.71509	1.03114	0.0003		0.178366	0.52335		0.858226	0.00245		poly(ADP-ribose) polymerase [Arabidopsis thaliana]
AT4G02700	1.2389	3.18292	1.90949	2.69056	1.36129	0.01985		0.624128	0.30485		1.11885	0.0514		sulfate transporter 3.2 [Arabidopsis thaliana]
AT4G03320	4.16183	9.49167	4.72397	7.33007	1.18944	0.0004		0.182782	0.5946		0.816609	0.0142		translocon at the inner envelope membrane of chloroplasts 20-IV [Arabidopsis thaliana]
AT4G03420	18.3824	40.055	25.0772	33.5866	1.12366	5e-05		0.448051	0.02795		0.869561	5e-05		uncharacterized protein [Arabidopsis thaliana]
AT4G04460	3.04176	6.23351	3.02553	4.21806	1.03514	0.0414		-0.00771844	0.98855		0.471673	0.34405		aspartic proteinase A3 [Arabidopsis thaliana]
AT4G08290	24.3897	68.1147	42.0473	43.9937	1.48169	5e-05		0.785741	0.00025		0.851025	0.0001		nodulin MtN21 /EamA-like transporter family protein [Arabidopsis thaliana]
AT4G08950	39.3626	123.569	77.1833	64.3303	1.65042	5e-05		0.971463	5e-05		0.708673	0.00055		protein EXORDIUM [Arabidopsis AF496655_1 cell cycle-related protein [Arabidopsis thaliana]
AT4G12330	2.66513	5.98694	4.04537	3.24216	1.16761	0.0008		0.602066	0.0744		0.282749	0.40995		cytochrome P450, family 706, subfamily A, polypeptide 7 [Arabidopsis thaliana]
AT4G12350	0.460448	1.34204	0.773403	0.755336	1.54332	0.04065		0.748182	0.30955		0.71408	0.33325		myb domain protein 42 [Arabidopsis AF175999_1 putative transcription factor [Arabidopsis thaliana]
AT4G12940	0	0.484806	0.0863049	0.548511	2.27741	0.015		-0.212486	1		2.45552	1		uncharacterized protein [Arabidopsis thaliana]
AT4G13395	7.62044	15.7703	9.28464	3.47485	1.04926	0.02585		0.284972	0.5746		-1.13292	0.0624		protein rotundifolia like 12 [Arabidopsis thaliana]
AT4G14640	1.22873	3.30176	2.28176	1.5773	1.42607	0.02395		0.892979	0.1642		0.360289	0.59135		calmodulin-like protein 8 [Arabidopsis thaliana]
AT4G14746	16.2897	34.2277	22.6956	27.4403	1.0712	5e-05		0.478453	0.0838		0.752336	0.00705		uncharacterized protein [Arabidopsis thaliana]
AT4G15075	0	0.465477	0	0	2.21871	0.0017		1	1		1	1		FBD-like domain family protein [Arabidopsis thaliana]
AT4G15236	0.628647	2.37412	0.802587	1.19872	1.91707	5e-05		0.352408	0.3843		0.931173	0.02055		ABC transporter G family member 43 [Arabidopsis thaliana]
AT4G15417	1.08949	2.45824	1.84566	1.22028	1.17397	0.02995		0.760484	0.1674		0.163559	0.7788		protein RNAse II-like 1 [Arabidopsis thaliana]
AT4G15530	37.3244	80.0263	55.8575	69.4589	1.10036	5e-05		0.581632	0.00235		0.89604	5e-05		pyruvate, phosphate dikinase 1 [Arabidopsis thaliana]
AT4G15610	33.7083	95.8373	49.9671	66.6127	1.50748	5e-05		0.567875	0.0083		0.982693	5e-05		uncharacterized protein [Arabidopsis thaliana]
AT4G15670	0.802653	3.24121	1.52704	1.25525	2.01368	0.01135		0.92789	0.2093		0.645126	0.3846		At4g15670 [Arabidopsis thaliana]
AT4G15975	3.1946	6.58454	4.04045	6.04597	1.04345	0.0107		0.338881	0.40605		0.920339	0.02295		RING-H2 finger protein ATL17 [Arabidopsis thaliana]
AT4G16240	0	443.857	0	232.985	8.79395	0.0229		1	1		7.86409	1		uncharacterized protein [Arabidopsis thaliana]
AT4G16563	8.52287	17.2504	16.4771	14.5351	1.01722	5e-05		0.951051	0.0002		0.77013	0.00145		aspartyl protease family protein [Arabidopsis thaliana]
AT4G17490	35.3825	71.6761	34.8764	32.97	1.01846	5e-05		-0.0207849	0.92345		-0.101882	0.63755		ethylene responsive element binding factor 6 [Arabidopsis thaliana]
AT4G17500	43.581	111.075	53.1641	59.3384	1.34976	5e-05		0.286753	0.15405		0.445267	0.0272		ethylene-responsive transcription factor 1A [Arabidopsis thaliana]
AT4G17920	0.483917	1.77333	1.18894	0.93328	1.87363	0.01355		1.29684	0.06545		0.94755	0.1942		RING-H2 finger protein ATL29 [Arabidopsis thaliana]
AT4G18170	5.90501	14.5391	11.7187	11.6388	1.29993	5e-05		0.988801	0.0012		0.978931	0.00145		WRKY DNA-binding protein 28 [Arabidopsis thaliana]
AT4G18210	4.88143	10.3253	5.64245	6.03916	1.08081	0.00025		0.209018	0.4994		0.307044	0.30945		purine permease 10 [Arabidopsis PUP10_ARATH RecName: Full=Probable purine permease 10; Short=AtPUP10 [Arabidopsis 33265861
AT4G18550	1.2265	3.8192	1.53426	2.36081	1.63872	0.0003		0.322996	0.48755		0.944735	0.0318		phospholipase A1-IIgamma [Arabidopsis thaliana]
AT4G18930	68.6149	146.737	86.7521	124.761	1.09664	5e-05		0.338377	0.0869		0.862573	5e-05		Chain A, Crystal Structure Of Cyclic Nucleotide Phosphodiesterase Of Appr)p From Arabidopsis Thaliana B Chain B, Crystal Structure Of Cyclic Nucleotide Pho
AT4G21120	1.67739	3.9371	2.57712	3.13536	1.23092	0.00035		0.619542	0.07385		0.902413	0.0086		amino acid transporter 1 [Arabidopsis thaliana]
AT4G21840	3.11027	6.33257	2.55153	3.87967	1.02575	0.02935		-0.285677	0.5696		0.318894	0.51165		methionine sulfoxide reductase B8 [Arabidopsis thaliana]
AT4G22680	0.364815	0.86922	0.541765	0.419352	1.25256	0.04015		0.570502	0.38545		0.200997	0.7785		unknown [Arabidopsis thaliana]
AT4G23300	15.2178	31.2829	21.8482	27.4265	1.03961	5e-05		0.521755	0.0098		0.849811	5e-05		cysteine-rich receptor-like protein kinase 22 [Arabidopsis thaliana]
AT4G23420	1.97676	4.02402	1.97812	3.07326	1.0255	0.00705		0.000992225	0.99845		0.636632	0.0936		NAD(P)-binding Rossmann-fold superfamily protein [Arabidopsis thaliana]
AT4G24430	0.898043	1.82093	1.58807	1.60496	1.01982	0.0182		0.822418	0.05615		0.837681	0.0529		Rhamnogalacturonate lyase family protein [Arabidopsis thaliana]
AT4G25580	0.0491784	0.467149	0.130255	0.194019	3.24779	0.0123		1.40524	1		1.9801	1		CAP160 protein [Arabidopsis At4g25580/M7J2_50 [Arabidopsis thaliana]
AT4G25835	7.45793	15.3098	13.6656	13.7681	1.03761	5e-05		0.873702	0.0005		0.884482	0.0005		AAA-type ATPase family protein [Arabidopsis thaliana]
AT4G27652	6.87143	16.2097	10.5557	6.95939	1.23818	0.0062		0.61934	0.1628		0.0183505	0.9686		uncharacterized protein [Arabidopsis thaliana]
AT4G28040	6.56978	16.5461	8.15146	6.56024	1.33257	0.0011		0.311213	0.4872		-0.00209646	0.9966		nodulin MtN21-like transporter family protein [Arabidopsis thaliana]
AT4G29140	14.1233	29.5899	21.1964	20.3747	1.06703	5e-05		0.585742	0.0058		0.528702	0.01205		putative MATE transport protein ADS1 [Arabidopsis thaliana]
AT4G30280	23.8682	78.7489	42.3965	46.8289	1.72217	5e-05		0.828855	0.00035		0.972309	5e-05		probable xyloglucan endotransglucosylase/hydrolase protein 18 [Arabidopsis thaliana]
AT4G32480	32.0643	78.454	36.7297	29.6527	1.29088	5e-05		0.195979	0.34535		-0.112804	0.60055		uncharacterized protein [Arabidopsis thaliana]
AT4G34138	34.9652	70.2511	44.4829	40.6284	1.0066	5e-05		0.347331	0.07065		0.216569	0.25835		UDP-glucosyl transferase 73B1 [Arabidopsis thaliana]
AT4G34230	40.2056	92.2156	53.7097	63.7258	1.19761	5e-05		0.417786	0.03045		0.664481	0.00035		cinnamyl alcohol dehydrogenase 5 [Arabidopsis thaliana]
AT4G34320	0.912909	2.40525	0.945956	1.00243	1.39764	0.0038		0.051302	0.9208		0.134959	0.79635		uncharacterized protein [Arabidopsis thaliana]
AT4G34410	0.568418	5.42644	1.43136	0.731135	3.25498	0.0342		1.33236	0.299		0.363186	0.8236		ethylene-responsive transcription factor ERF109 [Arabidopsis thaliana]
AT4G35720	1.86764	3.90249	1.89163	3.21101	1.06318	0.0162		0.0184135	0.96945		0.781811	0.0724		uncharacterized protein [Arabidopsis thaliana]
AT4G36000	0.191523	0.800784	0.405414	0.276548	2.0639	0.03015		1.08188	0.23235		0.530012	1		pathogenesis-related thaumatin family protein [Arabidopsis thaliana]
AT4G36450	0.539086	1.28969	0.822483	0.930593	1.25844	0.04095		0.60947	0.32775		0.787635	0.2053		double HA-tagged mitogen activated protein kinase 14 [synthetic construct]
AT4G38470	48.7339	119.929	86.2509	78.9524	1.29918	5e-05		0.823614	5e-05		0.696057	0.00015		ACT-like protein tyrosine kinase family protein [Arabidopsis thaliana]
AT4G39500	0.0862472	0.487049	0.052021	0.314267	2.49752	0.0306		-0.729383	1		1.86544	1		cytochrome P450, family 96, subfamily A, polypeptide 11 [Arabidopsis thaliana]
AT4G39955	12.4169	26.7254	15.2293	21.5135	1.10591	5e-05		0.294545	0.24115		0.792937	0.00105		hydrolase, alpha/beta fold family protein [Arabidopsis thaliana]
AT5G01210	5.1205	10.387	7.90413	9.01721	1.02042	0.0299		0.626322	0.20025		0.816396	0.0784		HXXXD-type acyl-transferase-like protein [Arabidopsis thaliana]
AT5G01380	0.631615	1.43066	0.759235	1.22612	1.17956	0.0273		0.265501	0.64255		0.956983	0.08475		trihelix transcription factor GT-3a [Arabidopsis thaliana]
AT5G04230	16.6139	33.4385	17.6765	23.7766	1.00912	5e-05		0.0894419	0.6573		0.517152	0.00935		phenylalanine ammonia-lyase 3 [Arabidopsis thaliana]
AT5G04770	4.72841	12.1238	8.26805	6.96922	1.35841	5e-05		0.806192	0.00335		0.559642	0.0438		cationic amino acid transporter 6 [Arabidopsis thaliana]
AT5G05410	4.08109	15.9811	5.54165	4.14179	1.96934	5e-05		0.441361	0.18355		0.0212999	0.9478		dehydration-responsive element-binding protein 2A [Arabidopsis thaliana]
AT5G05440	32.5873	65.5673	53.9167	63.3549	1.00867	5e-05		0.726422	0.0004		0.959146	5e-05		Chain A, Crystal Structure Of Native Abscisic Acid Receptor Pyl5 At 2.65 Angstrom B Chain B, Crystal Structure Of Native Abscisic Acid Receptor Pyl5 At 2
AT5G06720	1.99779	6.92057	3.5122	3.76283	1.79249	5e-05		0.81397	0.04425		0.913413	0.02455		peroxidase 53 [Arabidopsis thaliana]
AT5G09440	36.1972	77.0393	49.9545	67.5088	1.08972	5e-05		0.464737	0.0213		0.899197	5e-05		protein exordium like 4 [Arabidopsis thaliana]
AT5G11920	3.41594	7.4186	5.96902	5.60033	1.11886	0.0006		0.805211	0.00965		0.713229	0.02235		beta-fructofuranosidase, insoluble isoenzyme CWINV6 [Arabidopsis thaliana]
AT5G15940	0.366847	1.1033	0.705576	0.577343	1.58857	0.0279		0.943623	0.20515		0.65425	0.36335		Rossmann-fold NAD(P)-binding domain-containing protein [Arabidopsis thaliana]
AT5G16360	3.03577	7.32858	4.80159	5.24336	1.27147	0.0011		0.66145	0.0822		0.788429	0.04		putative lecithin retinol acyltransferase-like protein [Arabidopsis thaliana]
AT5G16370	35.6963	112.121	61.5242	64.0372	1.65121	5e-05		0.785379	5e-05		0.843136	5e-05		acyl activating enzyme 5 [Arabidopsis thaliana]
AT5G17350	2.26587	7.41177	3.07969	1.41258	1.70975	0.0006		0.44272	0.3745		-0.681733	0.21415		uncharacterized protein [Arabidopsis thaliana]
AT5G18270	4.91787	12.9735	5.4502	7.85674	1.39946	5e-05		0.148276	0.6269		0.675897	0.02255		NAC domain containing protein 87 [Arabidopsis thaliana]
AT5G18490	9.09048	18.4079	16.494	18.0571	1.0179	5e-05		0.859513	0.00015		0.990138	5e-05		uncharacterized protein [Arabidopsis thaliana]
AT5G19110	1.80201	3.838	2.39115	3.23577	1.09075	0.00905		0.408098	0.33785		0.844502	0.03935		Eukaryotic aspartyl protease family protein [Arabidopsis thaliana]
AT5G19230	64.377	155.971	84.5348	102.947	1.27666	5e-05		0.393	0.04875		0.677285	0.0005		GPI-anchored glycoprotein membrane precursor [Arabidopsis thaliana]
AT5G20710	0.380534	1.0723	0.34783	0.391539	1.49461	0.00555		-0.129643	1		0.0411307	1		beta-galactosidase 7 [Arabidopsis BGAL7_ARATH RecName: Full=Beta-galactosidase 7; Short=Lactase 7; Flags: Precursor [Arabidopsis thalia
AT5G22250	6.41917	14.0739	10.4773	8.32105	1.13256	0.00015		0.706808	0.0158		0.374379	0.2147		CCR4-associated factor 1B [Arabidopsis thaliana]
AT5G22290	11.9374	28.8364	12.5147	21.359	1.2724	5e-05		0.0681351	0.78145		0.839355	0.00045		membrane-tethered transcription factor ANAC089 [Arabidopsis thaliana]
AT5G22530	0.662708	2.5727	1.80217	1.72398	1.95684	0.0118		1.44329	0.06		1.3793	0.06765		uncharacterized protein [Arabidopsis thaliana]
AT5G22920	49.5791	148.572	95.3224	55.6267	1.58336	5e-05		0.943083	5e-05		0.166045	0.4095		ring finger and CHY zinc finger domain-containing protein 1 [Arabidopsis thaliana]
AT5G23000	2.16352	4.91508	1.79091	2.57394	1.18383	0.0024		-0.272688	0.50695		0.250598	0.53825		transcription factor RAX1 [Arabidopsis thaliana]
AT5G23950	1.73936	3.90493	2.70593	2.48678	1.16674	0.01615		0.637568	0.194		0.515722	0.2965		unnamed protein product [Arabidopsis thaliana]
AT5G24230	2.50578	5.52169	3.86653	4.58135	1.13985	0.0053		0.62578	0.13435		0.870513	0.03395		lipase class 3-related protein [Arabidopsis thaliana]
AT5G24780	8.45355	20.8186	9.15859	14.7954	1.30024	5e-05		0.115568	0.6982		0.807519	0.0053		acid phosphatase VSP1 [Arabidopsis thaliana]
AT5G25230	0.234799	0.644905	0.303614	0.489936	1.45766	0.0182		0.370812	1		1.06117	0.0835		ribosomal protein S5/Elongation factor G/III/V family protein [Arabidopsis thaliana]
AT5G25240	5.60937	12.6357	10.4686	8.62538	1.17159	0.0047		0.900158	0.0275		0.620749	0.139		uncharacterized protein [Arabidopsis thaliana]
AT5G25820	4.71907	9.66959	5.32582	7.08787	1.03495	5e-05		0.174501	0.5182		0.58685	0.02455		Exostosin family protein [Arabidopsis thaliana]
AT5G26340	25.7363	63.1507	37.764	49.6578	1.29499	5e-05		0.553207	0.00525		0.948216	5e-05		sugar transport protein 13 [Arabidopsis thaliana]
AT5G28145	0.283145	0.993843	0.511233	0.380006	1.81148	0.00025		0.85244	0.07205		0.424481	1		retroelement pol polyprotein-like [Arabidopsis thaliana]
AT5G35080	19.0644	40.4872	23.1909	34.7637	1.08658	5e-05		0.282678	0.20465		0.866701	0.0001		protein OS-9 [Arabidopsis thaliana]
AT5G37140	0	0.481765	0.00810173	0.387352	2.26833	5e-05		-3.62563	1		1.95365	1		P-loop containing nucleoside triphosphate hydrolases superfamily protein [Arabidopsis thaliana]
AT5G38340	1.76353	4.37656	3.01681	3.47435	1.31133	5e-05		0.774558	0.0124		0.978277	0.0019		TIR-NBS-LRR class disease resistance protein [Arabidopsis thaliana]
AT5G38710	3.83376	8.08013	4.28109	5.78455	1.07562	0.0008		0.159218	0.6143		0.593445	0.0496		proline dehydrogenase 2 [Arabidopsis thaliana]
AT5G38780	2.86129	9.70405	4.17297	4.7195	1.76192	5e-05		0.544409	0.15455		0.721968	0.0575		putative S-adenosylmethionine-dependent methyltransferase [Arabidopsis MT878_ARATH RecName: Full=Probable S-adenosylmethionine-dependent
AT5G39050	19.2745	40.6468	26.1061	34.4745	1.07645	5e-05		0.437694	0.03975		0.838836	0.0001		phenolic glucoside malonyltransferase 1 [Arabidopsis thaliana]
AT5G39610	13.6835	31.8012	25.0382	25.8362	1.21664	5e-05		0.871694	0.00055		0.916957	0.0003		NAC-domain transcription factor [Arabidopsis thaliana]
AT5G41080	13.0511	37.067	12.7113	8.46068	1.50596	5e-05		-0.0380598	0.8768		-0.625326	0.01835		glycerophosphoryl diester phosphodiesterase family protein [Arabidopsis thaliana]
AT5G41750	3.19718	6.50795	5.72367	4.61006	1.0254	5e-05		0.840141	0.00085		0.527986	0.0365		TIR-NBS-LRR class disease resistance protein [Arabidopsis thaliana]
AT5G42050	173.579	451.214	175.96	307.732	1.37822	5e-05		0.0196551	0.9227		0.826082	5e-05		DCD (Development and Cell Death) domain protein [Arabidopsis thaliana]
AT5G42380	3.11772	7.13949	2.42513	1.7972	1.19533	0.00665		-0.362429	0.4563		-0.79474	0.132		calcium-binding protein CML37 [Arabidopsis thaliana]
AT5G42580	0.745323	2.64712	0.815514	0.971722	1.82849	0.00125		0.129844	0.81765		0.382678	0.48085		cytochrome P450, family 705, subfamily A, polypeptide 12 [Arabidopsis thaliana]
AT5G42680	9.80053	23.0483	14.747	17.6752	1.23373	5e-05		0.58949	0.0558		0.850795	0.00595		uncharacterized protein [Arabidopsis thaliana]
AT5G42840	0.882824	1.84026	1.41441	1.31601	1.05971	0.0196		0.680003	0.1291		0.575973	0.2071		cysteine/histidine-rich C1 domain-containing protein [Arabidopsis thaliana]
AT5G46060	0.477563	1.86584	0.615999	0.651677	1.96606	0.0031		0.367237	0.5804		0.448466	0.4927		uncharacterized protein [Arabidopsis thaliana]
AT5G46180	22.7755	47.2681	33.175	40.4931	1.05338	5e-05		0.542614	0.0059		0.830193	5e-05		ornithine-delta-aminotransferase [Arabidopsis thaliana]
AT5G46780	26.8922	53.968	32.4287	38.9047	1.00492	5e-05		0.270083	0.2145		0.532757	0.0132		VQ motif-containing protein [Arabidopsis thaliana]
AT5G47330	3.75521	13.2128	5.40618	6.41897	1.81497	5e-05		0.525716	0.14625		0.773448	0.0338		palmitoyl protein thioesterase family protein [Arabidopsis thaliana]
AT5G47950	2.21222	4.64159	2.18262	3.7313	1.06912	0.0034		-0.0194339	0.9595		0.754183	0.03595		HXXXD-type acyl-transferase-like protein [Arabidopsis thaliana]
AT5G49520	6.58728	17.3048	7.8092	10.304	1.39342	5e-05		0.245492	0.3478		0.64545	0.0138		putative WRKY transcription factor 48 [Arabidopsis thaliana]
AT5G49700	5.71754	14.1724	9.59847	9.89137	1.30962	0.00055		0.74741	0.038		0.790776	0.02865		Predicted AT-hook DNA-binding family protein [Arabidopsis thaliana]
AT5G50915	8.33575	17.046	9.7059	7.79683	1.03205	0.0003		0.21955	0.4328		-0.0964243	0.7382		transcription factor bHLH137 [Arabidopsis thaliana]
AT5G51390	14.207	34.9117	16.3521	15.0189	1.29711	0.0061		0.202874	0.70335		0.0801772	0.8799		uncharacterized protein [Arabidopsis thaliana]
AT5G52810	14.0701	29.5778	18.2112	24.6337	1.07188	5e-05		0.372193	0.13195		0.808001	0.00085		NAD(P)-binding Rossmann-fold superfamily protein [Arabidopsis thaliana]
AT5G53820	8.65018	23.0419	6.97166	14.0433	1.41346	0.00065		-0.311228	0.4969		0.69908	0.08745		Late embryogenesis abundant protein (LEA) family protein [Arabidopsis thaliana]
AT5G54550	0.0973813	0.811385	0.0222703	0.587042	3.05867	0.0407		-2.12852	1		2.59175	0.05705		uncharacterized protein [Arabidopsis thaliana]
AT5G55490	0.161848	0.733537	0.196415	0.431861	2.18023	0.0195		0.279266	1		1.41593	0.08495		gamete expressed protein 1 [Arabidopsis thaliana]
AT5G57080	0	25.7009	12.3237	8.36143	4.68375	0.0355		3.62336	1		3.06375	1		unknown [Arabidopsis thaliana]
AT5G57240	2.93231	6.7913	3.52152	3.6482	1.21165	0.0302		0.264161	0.66715		0.315147	0.58215		OSBP(oxysterol binding protein)-related protein 4C [Arabidopsis thaliana]
AT5G57560	86.2305	187.262	109.564	51.4141	1.11879	5e-05		0.345504	0.1068		-0.746034	0.00045		xyloglucan endotransglucosylase/hydrolase protein 22 [Arabidopsis thaliana]
AT5G58460	0	0.589378	0	0.393621	2.55919	5e-05		1	1		1.97681	1		cation/H(+) antiporter 25 [Arabidopsis thaliana]
AT5G58650	30.1747	65.5174	41.7846	43.444	1.11854	0.02755		0.469632	0.35645		0.525818	0.3155		tyrosine-sulfated glycopeptide 1 [Arabidopsis thaliana]
AT5G59720	10.2874	21.7494	12.0039	18.0686	1.0801	0.00135		0.222625	0.5127		0.812606	0.01415		heat shock protein 18.2 [Arabidopsis thaliana]
AT5G59820	6.84075	23.4408	11.3221	6.1024	1.7768	5e-05		0.726915	0.0381		-0.164778	0.64875		high light responsive zinc finger protein ZAT12 [Arabidopsis thaliana]
AT5G60270	4.99192	10.1461	6.51648	7.31499	1.02326	5e-05		0.384498	0.1326		0.551261	0.03035		concanavalin A-like lectin kinase-like protein [Arabidopsis thaliana]
AT5G60470	0.0900822	0.407332	0.174763	0.276923	2.17689	0.04395		0.956086	1		1.62017	1		C2H2 and C2HC zinc finger-containing protein [Arabidopsis thaliana]
AT5G61740	0.443595	1.24187	0.604019	0.845837	1.4852	0.0029		0.445351	0.35885		0.931137	0.05405		ABC transporter A family member 10 [Arabidopsis thaliana]
AT5G62680	40.6184	93.7609	56.0988	69.4052	1.20685	5e-05		0.465836	0.07305		0.77291	0.0028		glucosinolate transporter-2 [Arabidopsis thaliana]
AT5G63750	0.0725653	0.517465	0.140872	0.298251	2.83411	0.018		0.957033	1		2.03918	1		putative E3 ubiquitin-protein ligase ARI13 [Arabidopsis thaliana]
AT5G65020	81.2844	170.096	95.1397	132.049	1.0653	5e-05		0.227069	0.22375		0.700023	0.00035		annexin 2 [Arabidopsis thaliana]
AT5G65510	1.70088	3.71626	2.43271	3.33139	1.12757	0.00655		0.516283	0.21615		0.969843	0.01685		AINTEGUMENTA-like 7 protein [Arabidopsis thaliana]
AT5G66170	19.655	39.3209	22.7942	19.8538	1.0004	0.00025		0.21377	0.42225		0.0145188	0.9551		thiosulfate sulfurtransferase 18 [Arabidopsis thaliana]
ATCG01080	2.05281	5.13282	1.56138	2.48636	1.32215	0.02685		-0.394778	0.57275		0.276435	0.66925		NADH dehydrogenase subunit 6 [Arabidopsis thaliana]
ATMG01200	0.320314	0.959356	0.677261	0.849767	1.58258	0.0485		1.08023	0.15525		1.40758	0.06995		hypothetical protein ArthMp044 [Arabidopsis thaliana]
Note: This table lists significanly up-regulated genes (285 genes) (FC≥2,p＜0.05) that specifically suppressed by IRE1A mutation.
log2FC: log2-transformed fold change of gene expression level.
Locus number	WT	bli	bli ire1a	bli ire1b	log2FC	p-value		log2FC	p-value		log2FC	p-value		NR_Description	p-value		NR_Description
					(bli/WT)			(bli ire1a/WT)			(bli ire1b/WT)
AT1G01070	6.9604	18.971	13.2197	15.7246	1.44655	5e-05		0.925447	0.0016		1.17578	0.0001		nodulin MtN21-like transporter family protein [Arabidopsis thaliana]
AT1G02850	8.24326	30.7722	12.8526	26.1824	1.90034	5e-05		0.640773	0.01135		1.66731	5e-05		beta glucosidase 11 [Arabidopsis BGL11_ARATH RecName: Full=Beta-glucosidase 11; Short=AtBGLU11; Flags: Precursor [Arabidopsis thaliana
AT1G02930	282.593	594.809	417.736	616.591	1.0737	5e-05		0.563866	0.00495		1.12559	5e-05		glutathione S-transferase F6 [Arabidopsis thaliana]
AT1G03090	15.4078	36.7923	25.3404	33.7101	1.25574	5e-05		0.717778	0.00045		1.12952	5e-05		methylcrotonoyl-CoA carboxylase subunit alpha [Arabidopsis thaliana]
AT1G05300	7.3005	20.2752	14.3467	20.3604	1.47365	5e-05		0.974652	0.00035		1.4797	5e-05		zinc transporter 5 [Arabidopsis Fe(II) transporter isolog family protein ZIP5 [Arabidopsis thaliana]
AT1G05490	0.278835	3.67676	0.410361	3.81473	3.72095	5e-05		0.557482	0.2456		3.7741	5e-05		T25N20.14 [Arabidopsis thaliana]
AT1G06160	6.6888	14.2196	12.2717	15.2006	1.08806	0.00145		0.875516	0.0091		1.18431	0.0004		ethylene-responsive transcription factor ERF094 [Arabidopsis thaliana]
AT1G07390	1.73356	4.32022	2.6617	4.04986	1.31737	0.0001		0.61861	0.0491		1.22413	0.0002		receptor like protein 1 [Arabidopsis thaliana]
AT1G08830	33.0134	98.2259	54.4314	91.3405	1.57305	5e-05		0.721387	0.0024		1.4682	5e-05		superoxide dismutase [Cu-Zn]
AT1G09180	2.09804	29.3353	1.35362	12.9204	3.80552	5e-05		-0.632219	0.31215		2.62254	0.0001		secretion-associated RAS 1 protein [Arabidopsis thaliana]
AT1G10540	0.454244	1.58398	0.856033	1.41651	1.80201	0.00175		0.914199	0.08465		1.6408	0.0035		nucleobase-ascorbate transporter 8 [Arabidopsis thaliana]
AT1G10585	1.41448	6.10988	2.00256	5.24796	2.11087	0.00135		0.501574	0.38725		1.89148	0.004		basic helix-loop-helix domain-containing protein [Arabidopsis thaliana]
AT1G11210	9.41531	25.0832	13.2564	23.4519	1.41364	5e-05		0.493609	0.06915		1.31662	5e-05		uncharacterized protein [Arabidopsis thaliana]
AT1G13300	25.9066	79.7382	46.6449	70.6501	1.62195	5e-05		0.8484	5e-05		1.44737	5e-05		protein HRS1 [Arabidopsis thaliana]
AT1G14010	40.1478	84.8268	56.2537	87.0724	1.0792	0.00195		0.486627	0.15875		1.11689	0.0014		transmembrane emp24 domain-containing protein p24delta7 [Arabidopsis thaliana]
AT1G14360	16.3496	42.5228	28.4322	34.7351	1.37898	5e-05		0.79827	0.0037		1.08714	5e-05		UDP-galactose transporter 3 [Arabidopsis thaliana]
AT1G14780	2.35792	6.95912	3.7543	5.56545	1.56139	0.00175		0.671029	0.1306		1.23898	0.008		MAC/Perforin domain-containing protein [Arabidopsis thaliana]
AT1G15125	95.9894	192.319	138.067	200.666	1.00255	5e-05		0.524422	0.00495		1.06385	5e-05		S-adenosyl-L-methionine-dependent methyltransferase [Arabidopsis thaliana]
AT1G17960	0.761715	24.8253	1.50723	18.4287	5.02642	5e-05		0.984576	0.0406		4.59656	5e-05		threonyl-tRNA synthetase [Arabidopsis thaliana]
AT1G21400	16.233	51.4084	25.7686	34.4748	1.66307	5e-05		0.666685	0.00125		1.08661	5e-05		thiamin diphosphate-binding fold protein [Arabidopsis thaliana]
AT1G21528	0	19.1199	0.737271	13.0902	4.257	5e-05		2.8822	1		3.71042	0.0006		unknown [Arabidopsis thaliana]
AT1G22360	46.6594	145.659	90.3958	119.405	1.64236	5e-05		0.954088	5e-05		1.35562	5e-05		UDP-glucosyl transferase 85A2 [Arabidopsis thaliana]
AT1G22890	52.3399	111.647	83.2378	126.664	1.09296	5e-05		0.669328	0.0044		1.27502	5e-05		uncharacterized protein [Arabidopsis thaliana]
AT1G22900	5.21038	10.6408	8.52442	11.4388	1.03015	0.00435		0.710213	0.0505		1.13448	0.00195		disease resistance-responsive, dirigent domain-containing protein [Arabidopsis thaliana]
AT1G23840	2.48574	6.55167	4.37222	5.99939	1.39819	0.0011		0.814691	0.04295		1.27114	0.00245		uncharacterized protein [Arabidopsis thaliana]
AT1G24095	2.47996	5.04477	3.4348	5.79516	1.02447	0.02		0.469909	0.2913		1.22453	0.00645		putative thiol-disulfide oxidoreductase DCC [Arabidopsis thaliana]
AT1G24530	16.6221	48.7819	27.2431	39.3047	1.55324	5e-05		0.712788	0.0012		1.2416	5e-05		transducin/WD-40 repeat-containing protein [Arabidopsis thaliana]
AT1G27980	14.6613	32.0533	23.1476	33.7527	1.12846	5e-05		0.65885	0.0015		1.20299	5e-05		Sphingosine-1-phosphate lyase [Arabidopsis thaliana]
AT1G27990	0	0.815037	0.0525539	0.614651	3.02687	5e-05		-0.92813	1		2.61977	5e-05		uncharacterized protein [Arabidopsis thaliana]
AT1G29060	9.96828	36.9762	13.3374	30.0715	1.89118	5e-05		0.420061	0.17055		1.59298	5e-05		Bet1-like protein [Arabidopsis BETL2_ARATH RecName: Full=Bet1-like protein At1g29060 [Arabidopsis thaliana]
AT1G29090	0.288987	3.36021	0.3109	3.78876	3.53947	0.0014		0.105446	1		3.71265	0.00085		Cysteine proteinases superfamily protein [Arabidopsis thaliana]
AT1G29310	23.4017	103.285	42.6398	104.457	2.14195	5e-05		0.865587	5e-05		2.15822	5e-05		SecY protein transport family protein [Arabidopsis thaliana]
AT1G30135	1.04942	6.56401	2.02996	4.39509	2.64499	0.00615		0.951859	0.22555		2.0663	0.0197		protein TIFY 5A [Arabidopsis TIF5A_ARATH RecName: Full=Protein TIFY 5A; AltName: Full=Jasmonate ZIM domain-containing protein 8 [Arabido
AT1G30160	1.12737	2.84737	0.976802	2.45516	1.33667	0.00775		-0.206823	0.70755		1.12286	0.02155		uncharacterized protein [Arabidopsis thaliana]
AT1G30170	0	3.43978	0.0903169	3.17763	1.78232	5e-05		-0.146932	1		1.66795	5e-05		uncharacterized protein [Arabidopsis thaliana]
AT1G30660	0.365075	1.68382	0.581914	1.82271	2.20547	0.00645		0.672613	0.36275		2.31982	0.0051		nucleic acid binding protein [Arabidopsis thaliana]
AT1G32350	0.364156	0.993641	0.682987	1.65774	1.44817	0.0381		0.907302	0.20325		2.18659	0.0042		alternative oxidase 1D [Arabidopsis AOX3_ARATH RecName: Full=Ubiquinol oxidase 3, mitochondrial; AltName: Full=Alternative oxidase 3; Fl
AT1G36180	2.06776	18.9703	2.29259	17.0365	3.1976	5e-05		0.14891	0.52875		3.04249	5e-05		acetyl-CoA carboxylase 2 [Arabidopsis thaliana]
AT1G42990	49.1703	188.755	76.8877	159.865	1.94066	5e-05		0.644966	0.0009		1.701	5e-05		bZIP transcription factor 60 [Arabidopsis thaliana]
AT1G43910	7.7582	24.2696	6.56043	17.3605	1.64536	5e-05		-0.241932	0.54445		1.16201	0.0014		P-loop containing nucleoside triphosphate hydrolases superfamily protein [Arabidopsis thaliana]
AT1G44414	0	2.10636	0.893028	2.51999	1.07475	0.00965		3.15871	0.05015		1.33342	0.00695		uncharacterized protein [Arabidopsis thaliana]
AT1G45616	0.232283	0.813157	0.430849	0.689179	1.80765	0.0013		0.891299	0.1031		1.569	0.0042		receptor like protein 6 [Arabidopsis thaliana]
AT1G47395	13.8688	31.3235	20.6849	34.4061	1.1754	0.0075		0.576735	0.2008		1.31082	0.00275		uncharacterized protein [Arabidopsis thaliana]
AT1G49150	0	1.25952	0.0908939	0.725086	0.332874	0.0002		-0.137745	1		2.85815	0.0066		uncharacterized protein [Arabidopsis thaliana]
AT1G51820	2.87521	10.0115	5.15009	5.76872	1.79992	5e-05		0.84093	0.00405		1.00458	0.0006		putative LRR receptor-like serine/threonine protein kinase [Arabidopsis thaliana]
AT1G51890	3.95319	11.0439	6.75618	8.49099	1.48216	5e-05		0.77319	0.00315		1.10292	5e-05		probable LRR receptor-like protein kinase [Arabidopsis thaliana]
AT1G52040	4.82198	28.5893	9.41836	18.1703	2.56778	5e-05		0.96585	0.0009		1.91388	5e-05		myrosinase-binding protein 1 [Arabidopsis thaliana]
AT1G52100	5.18307	15.1713	9.34981	11.4621	1.54947	5e-05		0.85113	0.00345		1.14499	5e-05		jacalin-like lectin domain-containing protein [Arabidopsis thaliana]
AT1G52110	0.0819298	0.733567	0.0655433	0.445011	3.16247	0.01075		-0.32194	1		2.44138	0.02475		jacalin-like lectin domain-containing protein [Arabidopsis thaliana]
AT1G52770	1.8293	4.30247	2.50183	4.59442	1.23387	0.0014		0.451692	0.2458		1.32859	0.00105		phototropic-responsive NPH3 family protein [Arabidopsis thaliana]
AT1G54020	0.453403	4.31743	0.936624	2.1762	3.25131	5e-05		1.04668	0.0744		2.26295	0.001		GDSL esterase/lipase [Arabidopsis GDL20_ARATH RecName: Full=GDSL esterase/lipase At1g54020; AltName: Full=Extracellular lipase At1g54020
AT1G55850	20.1105	46.6821	30.2346	41.4554	1.21492	0.0043		0.588252	0.16775		1.04361	0.0159		cellulose synthase-like protein E1 [Arabidopsis thaliana]
AT1G56300	34.3437	69.2412	47.4165	71.5117	1.01159	5e-05		0.465344	0.0293		1.05813	5e-05		chaperone DnaJ-domain containing protein [Arabidopsis thaliana]
AT1G56580	305.387	1253.04	284.526	1042.97	2.03672	5e-05		-0.102078	0.5806		1.77199	5e-05		protein SMALLER WITH VARIABLE BRANCHES [Arabidopsis thaliana]
AT1G58190	1.78674	4.0352	3.16209	4.06217	1.17531	0.00025		0.823549	0.0099		1.18492	0.00025		receptor like protein 9 [Arabidopsis thaliana]
AT1G60060	2.14998	4.5991	3.32767	4.53872	1.09703	0.00495		0.630189	0.09525		1.07796	0.0059		serine/threonine-protein kinase WNK (With No lysine)-related protein [Arabidopsis thaliana]
AT1G61065	3.21027	6.94342	4.96803	6.81071	1.11295	0.00725		0.629979	0.125		1.08511	0.0087		uncharacterized protein [Arabidopsis thaliana]
AT1G61093	0	0.613432	0.0325168	0.541384	2.6169	5e-05		-1.62074	1		2.43665	5e-05		uncharacterized protein [Arabidopsis thaliana]
AT1G61610	0.478924	1.63481	0.740733	1.2156	1.77125	0.0003		0.629157	0.199		1.3438	0.00465		putative G-type lectin S-receptor-like serine/threonine-protein kinase [Arabidopsis Y1661_ARATH RecName: Full=Putative G-type lectin S-r
AT1G62262	0.590931	2.87416	0.758776	1.78649	2.28208	0.0001		0.360684	0.5354		1.59607	0.00375		SLAC1 homologue 4 [Arabidopsis SLAH4_ARATH RecName: Full=S-type anion channel SLAH4; AltName: Full=SLAC1-homolog protein 4 [Arabido
AT1G62290	4.83566	12.005	6.38969	13.4423	1.31185	5e-05		0.402033	0.159		1.475	5e-05		aspartic proteinase A2 [Arabidopsis aspartic proteinase A2 [Arabidopsis thaliana]
AT1G62420	0.75124	2.70741	1.65902	2.3409	1.84957	0.0042		1.14299	0.0595		1.63972	0.0096		uncharacterized protein [Arabidopsis thaliana]
AT1G62510	74.6774	259.223	146.871	181.486	1.79545	5e-05		0.975806	5e-05		1.28111	5e-05		bifunctional inhibitor/lipid-transfer protein/seed storage 2S albumin-like protein [Arabidopsis thaliana]
AT1G63530	2.14353	5.10301	2.93419	4.47619	1.25136	0.0004		0.452974	0.1988		1.06228	0.00285		uncharacterized protein [Arabidopsis thaliana]
AT1G65481	0.479058	3.25147	1.22315	2.48745	2.76282	0.0143		1.35233	0.1573		2.3764	0.0247		uncharacterized protein [Arabidopsis thaliana]
AT1G65730	0.830782	3.22818	1.57609	1.86251	1.95818	5e-05		0.923808	0.0331		1.16471	0.0083		putative metal-nicotianamine transporter YSL7 [Arabidopsis thaliana]
AT1G66920	6.56859	21.8622	12.9822	15.293	1.73478	5e-05		0.982879	0.00015		1.21922	5e-05		putative serine/threonine protein kinase [Arabidopsis thaliana]
AT1G67220	0.0334535	0.602352	0.0149429	0.514347	4.17038	0.01565		-1.1627	1		3.94251	0.0178		histone acetyltransferase HAC2 [Arabidopsis thaliana]
AT1G67265	0.172764	4.39511	1.50865	2.83812	4.66902	0.0451		3.12638	0.05705		4.03806	0.04545		ROTUNDIFOLIA like 21 protein [Arabidopsis thaliana]
AT1G67960	6.60547	13.3697	8.44256	13.3228	1.01723	5e-05		0.354019	0.159		1.01216	5e-05		protein POLLEN DEFECTIVE IN GUIDANCE 1 [Arabidopsis thaliana]
AT1G67980	0.239931	0.878687	0.508339	1.19807	1.87273	0.03155		1.08317	0.1844		2.32002	0.01325		caffeoyl-CoA 3-O-methyltransferase [Arabidopsis thaliana]
AT1G68050	2.39556	7.64478	4.46569	9.69392	1.67411	5e-05		0.89852	0.00615		2.01672	5e-05		flavin-binding, kelch repeat, f box 1 [Arabidopsis thaliana]
AT1G69520	5.36695	12.9447	8.3151	12.4362	1.27019	0.02065		0.631631	0.22455		1.21237	0.02465		methyltransferase-like protein [Arabidopsis thaliana]
AT1G69880	26.5976	109.837	22.2772	76.9836	2.046	5e-05		-0.255728	0.32965		1.53326	5e-05		thioredoxin H8 [Arabidopsis TRXH8_ARATH RecName: Full=Thioredoxin H8; Short=AtTrxh8 [Arabidopsis thaliana]
AT1G70490	206.445	635.139	232.582	604.791	1.62131	5e-05		0.171982	0.3646		1.55068	5e-05		hypothetical protein EUTSA_v10019096mg [Eutrema salsugineum]
AT1G71140	3.30283	9.10286	6.29991	7.33692	1.46262	5e-05		0.931629	0.00655		1.15147	0.0009		MATE efflux family protein [Arabidopsis thaliana]
AT1G72070	8.95007	24.2899	13.8572	19.3729	1.44039	0.0001		0.630665	0.0632		1.11407	0.0011		chaperone DnaJ-domain containing protein [Arabidopsis thaliana]
AT1G72280	3.60289	20.4465	5.96794	19.3288	2.50463	5e-05		0.728078	0.01835		2.42353	5e-05		endoplasmic oxidoreductin-1 [Arabidopsis thaliana]
AT1G72416	17.2462	35.9319	29.1409	41.1877	1.05899	5e-05		0.756767	0.0029		1.25594	5e-05		chaperone DnaJ-domain containing protein [Arabidopsis thaliana]
AT1G73260	57.3496	238.906	79.0225	198.542	2.05859	5e-05		0.46248	0.01945		1.79159	5e-05		kunitz trypsin inhibitor 1 [Arabidopsis thaliana]
AT1G73680	18.5498	56.3111	32.7279	42.8812	1.60202	5e-05		0.819117	5e-05		1.20894	5e-05		alpha dioxygenase [Arabidopsis DOX2_ARATH RecName: Full=Alpha-dioxygenase 2; Short=Alpha DOX2; AltName: Full=Fatty acid dioxygenase Alph
AT1G73805	2.65089	8.06269	4.34418	7.05308	1.60478	5e-05		0.712607	0.03765		1.41178	0.00015		protein SAR Deficient 1 [Arabidopsis thaliana]
AT1G74010	2.02008	8.26022	2.97346	7.8278	2.03177	5e-05		0.55773	0.1811		1.95419	5e-05		strictosidine synthase-like protein [Arabidopsis thaliana]
AT1G77510	41.3496	333.566	82.1152	304.391	3.01203	5e-05		0.989776	5e-05		2.87998	5e-05		protein disulfide isomerase-like 1-2 [Arabidopsis thaliana]
AT1G78920	30.1201	63.7627	39.3098	65.0187	1.08199	5e-05		0.384162	0.039		1.11013	5e-05		pyrophosphate-energized membrane proton pump 2 [Arabidopsis thaliana]
AT2G02990	2.98045	13.9533	4.04642	9.38752	2.227	5e-05		0.441116	0.26085		1.65521	5e-05		unknown [Arabidopsis thaliana]
AT2G04040	4.02545	22.4333	9.58271	24.8119	2.47842	0.00095		1.25128	0.05415		2.62381	0.00055		MATE efflux family protein DTX1 [Arabidopsis thaliana]
AT2G04050	0.650792	6.90524	1.15201	4.32974	3.40742	5e-05		0.823885	0.1406		2.73401	5e-05		MATE efflux family protein [Arabidopsis thaliana]
AT2G05380	257.433	756.271	449.01	810.133	1.55471	5e-05		0.802551	5e-05		1.65396	5e-05		glycine-rich protein 3 short isoform [Arabidopsis thaliana]
AT2G06950	8.43181	19.2892	13.006	17.8508	1.19388	5e-05		0.625263	0.00175		1.08207	5e-05		putative retroelement pol polyprotein [Arabidopsis thaliana]
AT2G12480	0.112664	2.50081	0.0912133	1.83942	4.4723	0.0006		-0.30471	1		4.02915	0.0008		serine carboxypeptidase-like 43 [Arabidopsis thaliana]
AT2G15810	0.293318	0.740482	0.333042	0.879022	1.336	0.00665		0.183239	1		1.58343	0.0012		F1N21.6 [Arabidopsis thaliana]
AT2G16700	32.5963	87.0408	59.7537	78.3192	1.41698	5e-05		0.87432	5e-05		1.26466	5e-05		actin depolymerizing factor 5 [Arabidopsis thaliana]
AT2G18193	2.55464	11.4009	2.59825	9.33437	2.15796	5e-05		0.0244203	0.94565		1.86943	5e-05		P-loop containing nucleoside triphosphate hydrolases superfamily protein [Arabidopsis thaliana]
AT2G18600	3.90431	10.3103	6.15912	9.49034	1.40095	0.0008		0.657657	0.10385		1.28139	0.00215		ubiquitin-conjugating enzyme family protein [Arabidopsis thaliana]
AT2G21220	1.9152	6.71186	2.64219	6.18423	1.80922	0.0145		0.464239	0.51115		1.6911	0.02135		SAUR-like auxin-responsive protein [Arabidopsis thaliana]
AT2G21450	0.11522	1.50846	0.073997	1.1866	3.71061	0.0001		-0.638852	1		3.36437	0.00025		chromatin remodeling 34 [Arabidopsis thaliana]
AT2G21640	6.89745	15.3596	8.15611	19.6084	1.15501	0.0096		0.241818	0.59405		1.50734	0.0011		uncharacterized oxidative stress response protein [Arabidopsis thaliana]
AT2G23330	1.4943	3.40238	2.36538	3.26596	1.18707	0.0004		0.662602	0.02575		1.12804	0.0006		putative retroelement pol polyprotein [Arabidopsis thaliana]
AT2G23620	4.74664	13.121	7.2852	10.4028	1.4669	5e-05		0.618062	0.08795		1.13199	0.0027		methyl esterase 1 [Arabidopsis MES1_ARATH RecName: Full=Methylesterase 1; Short=AtMES1 [Arabidopsis thaliana]
AT2G25460	0.918641	4.65803	0.847544	2.8693	2.34215	5e-05		-0.116213	0.81225		1.64313	0.0003		uncharacterized protein [Arabidopsis thaliana]
AT2G25470	0.764	3.02696	1.32065	1.78841	1.98623	5e-05		0.789604	0.04875		1.22703	0.0025		receptor like protein 21 [Arabidopsis thaliana]
AT2G26020	24.3189	133.967	43.8924	145.607	2.46173	0.00055		0.851893	0.1581		2.58193	0.0003		putative defensin-like protein [Arabidopsis thaliana]
AT2G28190	24.8949	74.8011	39.616	64.4613	1.58721	5e-05		0.670233	0.00365		1.37258	5e-05		copper/zinc superoxide dismutase 2 [Arabidopsis thaliana]
AT2G29260	1.1708	6.49228	1.51711	5.27696	2.47123	5e-05		0.373831	0.463		2.17221	5e-05		NAD(P)-binding Rossmann-fold superfamily protein [Arabidopsis thaliana]
AT2G32920	36.8026	124.383	53.7663	128.787	1.75691	5e-05		0.546895	0.0054		1.80711	5e-05		protein disulfide-isomerase like 2-3 [Arabidopsis thaliana]
AT2G33350	0.53642	1.60997	0.720712	1.16268	1.5856	0.0044		0.42606	0.434		1.11602	0.03545		CCT motif-containing protein [Arabidopsis thaliana]
AT2G34070	12.8451	32.9458	20.1676	32.8786	1.35888	5e-05		0.650821	0.0046		1.35593	5e-05		trichome birefringence-like 37 protein [Arabidopsis thaliana]
AT2G35290	1.39545	3.34853	2.78405	3.58022	1.2628	0.03705		0.996455	0.1187		1.35932	0.0274		uncharacterized protein [Arabidopsis thaliana]
AT2G36300	16.969	38.07	20.81	38.8439	1.16575	5e-05		0.294375	0.1985		1.19479	5e-05		Integral membrane Yip1-like protein [Arabidopsis thaliana]
AT2G37130	134.457	343.986	244.165	307.573	1.3552	5e-05		0.860712	5e-05		1.19378	5e-05		peroxidase [Arabidopsis thaliana]
AT2G37370	0.252979	1.49653	0.297097	1.21969	2.56453	5e-05		0.231916	1		2.26942	0.00075		uncharacterized protein [Arabidopsis thaliana]
AT2G37760	21.658	58.3427	34.8874	45.1655	1.42965	5e-05		0.687806	0.0017		1.06032	5e-05		aldo-keto reductase family 4 member C8 [Arabidopsis thaliana]
AT2G38465	5.09277	12.6048	8.71884	12.0743	1.30745	0.0083		0.775686	0.10265		1.24542	0.01045		uncharacterized protein [Arabidopsis thaliana]
AT2G38530	165.332	971.037	330.465	705.654	2.55416	5e-05		0.999131	5e-05		2.09359	5e-05		non-specific lipid-transfer protein 2 [Arabidopsis thaliana]
AT2G39660	16.0093	44.6134	28.5926	39.0196	1.47857	5e-05		0.836732	5e-05		1.28529	5e-05		serine/threonine-protein kinase BIK1 [Arabidopsis thaliana]
AT2G40200	1.40141	5.4349	1.76853	3.05622	1.95537	0.0005		0.335672	0.55865		1.12487	0.0352		transcription factor bHLH51 [Arabidopsis thaliana]
AT2G41920	0	0.535599	0	0.650895	2.42115	5e-05		1	1		2.70242	5e-05		putative protein serine/threonine kinase [Arabidopsis thaliana]
AT2G42830	0.0903666	1.64093	0.207144	0.786853	4.18258	0.01175		1.19677	1		3.12223	0.01915		agamous-like MADS-box protein AGL5 [Arabidopsis thaliana]
AT2G43530	53.9525	267.907	74.1838	173.367	2.31197	5e-05		0.459414	0.0603		1.68407	5e-05		defensin-like protein 194 [Arabidopsis thaliana]
AT2G43570	16.4495	35.9118	25.098	34.4923	1.12641	5e-05		0.609529	0.0124		1.06823	5e-05		putative chitinase [Arabidopsis endochitinase isolog [Arabidopsis thaliana]
AT2G43620	18.9126	64.8843	21.9515	60.6864	1.77852	5e-05		0.214972	0.3753		1.68203	5e-05		chitinase family protein [Arabidopsis thaliana]
AT2G44480	2.3244	8.14862	3.55425	5.55831	1.8097	5e-05		0.612687	0.07895		1.25779	0.00025		beta glucosidase 17 [Arabidopsis BGL17_ARATH RecName: Full=Beta-glucosidase 17; Short=AtBGLU17; Flags: Precursor [Arabidopsis thaliana]
AT2G47470	109.311	236.91	154.717	219.808	1.1159	5e-05		0.501193	0.00825		1.00781	5e-05		protein disulfide-isomerase like 2-1 [Arabidopsis thaliana]
AT3G01600	1.0634	9.16413	1.9973	8.65294	3.10731	5e-05		0.909367	0.06185		3.02451	5e-05		NAC domain containing protein 44 [Arabidopsis thaliana]
AT3G02500	3.31531	10.3254	3.92591	7.9234	1.63898	0.0084		0.243883	0.70075		1.25698	0.04015		uncharacterized protein [Arabidopsis thaliana]
AT3G03470	24.8961	60.1935	36.5231	51.9219	1.27369	5e-05		0.552889	0.00525		1.06042	5e-05		cytochrome P450, family 87, subfamily A, polypeptide 9 [Arabidopsis thaliana]
AT3G03640	14.244	30.8521	27.0434	30.6799	1.11501	5e-05		0.924922	0.0001		1.10694	5e-05		beta glucosidase 25 [Arabidopsis BGL25_ARATH RecName: Full=Probable inactive beta-glucosidase 25; Short=AtBGLU25; Flags: Precursor [Arab
AT3G07650	3.9375	10.205	7.2415	12.6015	1.37392	5e-05		0.879009	0.0027		1.67824	5e-05		zinc finger protein CONSTANS-LIKE 9 [Arabidopsis thaliana]
AT3G09390	456.518	1022.99	721.141	1041.06	1.16405	5e-05		0.65961	0.00025		1.18931	5e-05		metallothionein 2A [Arabidopsis MT2A_ARATH RecName: Full=Metallothionein-like protein 2A; Short=MT-2A; Short=MT-K; AltName: Full=MT-1G [A
AT3G10985	90.0043	196.195	179.666	185.274	1.12422	5e-05		0.997252	5e-05		1.04159	5e-05		unknown protein [Arabidopsis thaliana]
AT3G12460	0.761531	3.39802	1.47693	2.18442	2.15772	0.00585		0.955627	0.1637		1.52028	0.03805		polynucleotidyl transferase, ribonuclease H-like superfamily protein [Arabidopsis thaliana]
AT3G12840	0	4.44582	0	5.3262	2.15245	0.0014		1	1		2.41311	0.00065		uncharacterized protein [Arabidopsis thaliana]
AT3G13090	0.747851	1.94297	0.984614	1.56792	1.37744	0.00045		0.396807	0.28205		1.06803	0.0038		multidrug resistance-associated protein 8 [Arabidopsis thaliana]
AT3G13450	12.9951	34.033	25.082	35.9429	1.38897	5e-05		0.948685	0.00145		1.46774	5e-05		branched chain alpha-keto acid dehydrogenase E1 beta [Arabidopsis thaliana]
AT3G14620	14.0345	47.87	24.6986	36.3514	1.77014	5e-05		0.815452	0.0001		1.37303	5e-05		cytochrome P450, family 72, subfamily A, polypeptide 8 [Arabidopsis thaliana]
AT3G15980	28.4986	180.406	34.8616	137.852	2.66228	5e-05		0.290748	0.11605		2.27416	5e-05		coatomer subunit beta'-3 [Arabidopsis thaliana]
AT3G16670	256.97	565.648	329.309	573.737	1.1383	5e-05		0.357842	0.06105		1.15879	5e-05		pollen Ole e 1 allergen and extensin family protein [Arabidopsis thaliana]
AT3G18550	0.0786186	0.988581	0.263558	0.412842	3.65242	0.0056		1.74518	1		2.39265	0.0238		transcription factor TCP18 [Arabidopsis thaliana]
AT3G18610	0.408177	1.68578	0.733032	1.64501	2.04615	0.0006		0.844681	0.13185		2.01083	0.0007		protein NUCLEOLIN LIKE 2 [Arabidopsis thaliana]
AT3G19615	0	1.35885	0.470776	0.980162	0.442386	0.00015		2.23504	1		3.29302	0.00095		beta-1,4-xylosidase [Arabidopsis thaliana]
AT3G20470	6.73462	23.9554	12.2604	23.4184	1.83068	5e-05		0.864338	0.01235		1.79797	5e-05		glycine-rich protein 5 [Arabidopsis unnamed protein product [Arabidopsis thaliana]
AT3G21090	1.85007	4.11579	3.38943	4.20807	1.15359	0.00105		0.873463	0.0107		1.18558	0.00075		ABC transporter G family member 15 [Arabidopsis thaliana]
AT3G21500	0.173088	2.73514	0.349081	2.29427	3.98204	0.00015		1.01206	1		3.72846	0.0002		1-deoxy-D-xylulose 5-phosphate synthase 1 [Arabidopsis thaliana]
AT3G22120	495.756	1008.76	604.734	1030.96	1.02488	0.01065		0.28667	0.4173		1.05629	0.0093		cell wall-plasma membrane linker protein [Arabidopsis thaliana]
AT3G22121	1086.21	2427.9	1225.19	2389.08	1.16041	0.00755		0.173702	0.66095		1.13715	0.00975		cell wall-plasma membrane linker protein [Arabidopsis thaliana]
AT3G23250	1.58887	8.19244	2.60037	4.40555	2.36629	5e-05		0.710716	0.1073		1.47132	0.0015		myb domain protein 15 [Arabidopsis myb-related transcription factor [Arabidopsis thaliana]
AT3G26210	18.8629	47.678	37.4668	44.1695	1.33777	5e-05		0.990061	5e-05		1.2275	5e-05		cytochrome P450 71B23 [Arabidopsis C71BN_ARATH RecName: Full=Cytochrome P450 71B23 [Arabidopsis thaliana]
AT3G26230	7.26006	24.1404	13.4082	18.2518	1.7334	5e-05		0.885062	0.00055		1.32999	5e-05		cytochrome P450 71B24 [Arabidopsis C71BO_ARATH RecName: Full=Cytochrome P450 71B24 [Arabidopsis thaliana]
AT3G28570	0.194239	2.0734	0.63335	2.75647	3.41609	0.00365		1.70517	0.06105		3.82692	0.0019		mitochondrial protein-like [Arabidopsis thaliana]
AT3G28580	2.42507	7.47789	2.9136	6.63349	1.6246	5e-05		0.264776	0.459		1.45174	0.0001		AAA-type ATPase family protein [Arabidopsis thaliana]
AT3G28930	55.4431	131.744	85.3991	154.745	1.24866	5e-05		0.623213	0.00265		1.48081	5e-05		avrRpt2-induced protein AIG2 [Arabidopsis thaliana]
AT3G44300	21.0168	217.976	33.7333	123.96	3.37455	5e-05		0.68263	0.0012		2.56026	5e-05		nitrilase 2 [Arabidopsis thaliana]
AT3G44340	29.0163	67.1297	34.8924	62.3342	1.21009	5e-05		0.266049	0.1536		1.10316	5e-05		transport protein sec24-like CEF [Arabidopsis thaliana]
AT3G44400	2.645	6.20372	5.00969	5.5754	1.22987	5e-05		0.921454	0.0006		1.07581	0.0002		TIR-NBS-LRR class disease resistance protein [Arabidopsis thaliana]
AT3G45140	169.988	844.928	266.124	521.618	2.3134	5e-05		0.646666	0.0046		1.61756	5e-05		lipoxygenase 2 [Arabidopsis LOX2_ARATH RecName: Full=Lipoxygenase 2, chloroplastic; Short=AtLOX2; Flags: Precursor [Arabidopsis thaliana]
AT3G45300	11.4303	26.8587	16.6644	23.863	1.23253	5e-05		0.543906	0.009		1.06191	5e-05		isovaleryl-CoA-dehydrogenase [Arabidopsis thaliana]
AT3G46640	13.5845	33.6158	24.5566	40.3357	1.30718	5e-05		0.854149	0.0003		1.5701	5e-05		transcription factor LUX [Arabidopsis thaliana]
AT3G46690	3.64608	14.6244	6.75637	10.7993	2.00396	5e-05		0.889902	0.00605		1.56652	5e-05		UDP-glycosyltransferase 76E4 [Arabidopsis thaliana]
AT3G48580	0.395045	1.50352	0.606486	1.22362	1.92826	0.0106		0.618457	0.4117		1.63107	0.027		probable xyloglucan endotransglucosylase/hydrolase 11 [Arabidopsis thaliana]
AT3G49620	7.99492	43.3299	15.5571	39.7909	2.43821	5e-05		0.960418	0.0006		2.31528	5e-05		2-oxoacid-dependent dioxygenase-like protein DIN11 [Arabidopsis thaliana]
AT3G51450	9.00438	18.8775	8.84792	19.6869	1.06797	0.0001		-0.0252886	0.922		1.12854	5e-05		strictosidine synthase family protein [Arabidopsis thaliana]
AT3G51980	15.9179	57.0979	22.599	52.3638	1.84279	5e-05		0.505609	0.02595		1.71792	5e-05		ARM repeat superfamily protein [Arabidopsis thaliana]
AT3G53210	2.54273	6.8462	3.87281	5.14073	1.42893	0.00045		0.607002	0.12095		1.01559	0.00935		nodulin MtN21 /EamA-like transporter family protein [Arabidopsis thaliana]
AT3G53232	1.66336	10.0916	3.57984	7.04652	2.60098	0.00955		1.10579	0.1781		2.08281	0.0265		protein rotundifolia like 1 [Arabidopsis thaliana]
AT3G55700	0.891504	16.0067	1.60191	11.2006	4.16629	5e-05		0.84548	0.0788		3.65119	5e-05		UDP-glycosyltransferase 76F1 [Arabidopsis thaliana]
AT3G57240	1.8123	10.5223	3.39878	10.4751	2.53756	5e-05		0.907195	0.03585		2.53107	5e-05		beta-1,3-glucanase 3 [Arabidopsis beta-1,3-glucanase 3 [Arabidopsis thaliana]
AT3G57510	0	1.77601	0.0221372	0.724375	0.82864	5e-05		-2.17546	1		2.85674	5e-05		polygalacturonase ADPG1 [Arabidopsis thaliana]
AT3G57520	48.5645	241.652	92.5645	172.445	2.31496	5e-05		0.930557	5e-05		1.82816	5e-05		putative galactinol--sucrose galactosyltransferase 2 [Arabidopsis thaliana]
AT3G58270	2.6818	10.3787	3.78918	7.78455	1.95235	5e-05		0.498684	0.1988		1.53741	0.0001		phospholipase-like protein (PEARLI 4) with TRAF-like domain [Arabidopsis thaliana]
AT3G59700	3.00064	9.59004	5.22522	6.935	1.67627	5e-05		0.800222	0.0096		1.20863	0.00015		lectin-receptor kinase [Arabidopsis LRK55_ARATH RecName: Full=L-type lectin-domain containing receptor kinase V.5; Short=Arabidopsis tha
AT3G60140	0.590666	3.99393	0.200382	2.32903	2.75739	5e-05		-1.55959	0.05385		1.97931	0.0004		beta-glucosidase 30 [Arabidopsis BGL30_ARATH RecName: Full=Beta-glucosidase 30; Short=AtBGLU30; AltName: Full=Protein DARK INDUCIBLE 2;
AT3G61198	2.20622	7.88868	3.97839	5.51447	1.83821	0.0016		0.850608	0.1034		1.32165	0.0156		hypothetical protein ARALYDRAFT_918538 [Arabidopsis lyrata subsp. lyrata]
AT3G62455	0.63321	1.47722	0.747649	1.35649	1.22213	0.00095		0.239677	0.54825		1.09912	0.0037		putative protein [Arabidopsis thaliana]
AT3G63110	15.0153	32.6704	24.3649	32.5753	1.12155	5e-05		0.698371	0.0018		1.11735	5e-05		adenylate isopentenyltransferase 3 [Arabidopsis thaliana]
AT4G00120	0	1.03424	0.0390895	0.414359	0.048571	5e-05		-1.35515	1		2.05088	5e-05		transcription factor IND [Arabidopsis thaliana]
AT4G00250	0.215599	0.96515	0.568619	0.793893	2.1624	0.0082		1.39911	0.06805		1.88059	0.0178		DNA-binding storekeeper protein-related transcriptional regulator [Arabidopsis thaliana]
AT4G00390	1.09079	3.0964	1.66261	3.7434	1.50522	0.0027		0.608076	0.20375		1.77898	0.0004		DNA-binding storekeeper protein-related transcriptional regulator [Arabidopsis thaliana]
AT4G01430	10.2925	27.2126	14.843	22.0092	1.40268	5e-05		0.528189	0.0347		1.09651	5e-05		nodulin MtN21-like transporter family protein [Arabidopsis thaliana]
AT4G01600	5.05667	11.6044	7.7573	13.0247	1.19841	0.0023		0.617367	0.1071		1.36499	0.00085		GRAM domain family protein [Arabidopsis thaliana]
AT4G01750	8.92488	19.1265	16.5919	20.446	1.09967	0.0001		0.894574	0.0004		1.19591	5e-05		rhamnogalacturonan xylosyltransferase 2 [Arabidopsis thaliana]
AT4G02170	0.556414	2.06946	1.79912	2.56581	1.89502	0.04105		1.69306	0.05975		2.20518	0.0213		uncharacterized protein [Arabidopsis thaliana]
AT4G05370	0.359386	10.3821	0.414331	10.2158	4.85242	0.0495		0.20525	0.8881		4.82912	0.0495		BCS1 AAA-type ATPase [Arabidopsis putative protein [Arabidopsis thaliana]
AT4G06746	7.28576	15.5007	11.2974	15.8409	1.08918	0.00485		0.632839	0.1042		1.1205	0.00415		ethylene-responsive transcription factor RAP2-9 [Arabidopsis thaliana]
AT4G11910	2.11675	8.67205	4.23039	7.58466	2.03452	5e-05		0.99894	0.01605		1.84123	5e-05		protein STAY-GREEN2 [Arabidopsis SGR2_ARATH RecName: Full=Protein STAY-GREEN 2, chloroplastic; AltName: Full=Protein NON-YELLOWING 2; Al
AT4G12290	9.10823	23.484	11.2632	19.3488	1.36644	5e-05		0.306374	0.16655		1.087	5e-05		copper amine oxidase family protein [Arabidopsis thaliana]
AT4G13340	36.9196	90.4121	72.7763	75.4499	1.29213	5e-05		0.979082	5e-05		1.03113	5e-05		leucine-rich repeat extensin-like protein 3 [Arabidopsis thaliana]
AT4G13680	0.602193	6.03441	0.329192	6.40053	3.32491	5e-05		-0.871297	0.24075		3.40989	5e-05		uncharacterized protein [Arabidopsis thaliana]
AT4G14020	68.1612	192.943	95.8741	159.738	1.50115	5e-05		0.49219	0.0305		1.22868	5e-05		Rapid alkalinization factor (RALF) family protein [Arabidopsis thaliana]
AT4G14420	75.1538	162.26	107.095	162.097	1.11039	5e-05		0.510973	0.0085		1.10894	5e-05		HR-like lesion-inducing protein-like protein [Arabidopsis thaliana]
AT4G16660	48.8926	127.143	77.4928	123.066	1.37876	5e-05		0.664446	0.00045		1.33174	5e-05		heat shock protein 70 [Arabidopsis HSP7R_ARATH RecName: Full=Heat shock 70 kDa protein 17; AltName: Full=Heat shock protein 70-17; Shor
AT4G17470	2.67772	17.2774	4.9205	13.2979	2.68981	5e-05		0.8778	0.0224		2.31212	5e-05		putative palmitoyl-protein thioesterase [Arabidopsis thaliana]
AT4G18250	3.90007	10.4905	6.58058	8.20484	1.42751	5e-05		0.754715	0.0056		1.07298	0.0001		putative receptor serine/threonine kinase [Arabidopsis thaliana]
AT4G21620	59.772	142.325	100.474	135.824	1.25165	5e-05		0.74928	0.0003		1.1842	5e-05		glycine-rich protein [Arabidopsis AF360336_1 unknown protein [Arabidopsis thaliana]
AT4G21850	54.4989	163.197	99.834	120.704	1.58232	5e-05		0.873304	5e-05		1.14717	5e-05		methionine sulfoxide reductase B9 [Arabidopsis thaliana]
AT4G22753	9.79642	26.1922	14.6551	20.5548	1.41881	0.00275		0.581076	0.2131		1.06915	0.01955		sterol 4-alpha methyl oxidase 1-3 [Arabidopsis thaliana]
AT4G22960	0.332783	3.51125	0.428987	2.69134	3.39933	5e-05		0.366352	0.57795		3.01567	5e-05		uncharacterized protein [Arabidopsis thaliana]
AT4G23130	2.73509	5.89428	4.78477	6.59861	1.10773	0.0004		0.806861	0.011		1.27057	5e-05		cysteine-rich receptor-like protein kinase 5 [Arabidopsis thaliana]
AT4G23260	13.4393	36.1126	19.6213	31.4607	1.42604	5e-05		0.545963	0.00825		1.22709	5e-05		cysteine-rich receptor-like protein kinase 18 [Arabidopsis thaliana]
AT4G24040	3.75328	8.29976	5.25808	8.48042	1.14492	0.0001		0.486384	0.0981		1.17598	0.0001		trehalase 1 [Arabidopsis thaliana]
AT4G24260	0.285098	0.995106	0.309037	0.76337	1.80339	0.0058		0.116322	1		1.42092	0.0247		endoglucanase 21 [Arabidopsis GUN21_ARATH RecName: Full=Endoglucanase 21; AltName: Full=Endo-1,4-beta glucanase 21 [Arabidopsis thaliana
AT4G24340	2.41169	7.12831	2.58675	4.99201	1.56352	0.0003		0.101096	0.8071		1.04958	0.01215		phosphorylase family protein [Arabidopsis thaliana]
AT4G26260	0.40212	4.96703	0.847166	1.67226	3.62669	5e-05		1.07502	0.08995		2.0561	0.002		myo-inositol oxygenase 4 [Arabidopsis thaliana]
AT4G27480	1.54089	6.43815	2.76622	4.25674	2.06288	5e-05		0.844152	0.04055		1.46599	0.00035		core-2/I-branching beta-1,6-N-acetylglucosaminyltransferase family protein [Arabidopsis thaliana]
AT4G27730	4.38568	12.2669	8.53759	15.0764	1.4839	0.00235		0.961028	0.0338		1.78142	0.0003		oligopeptide transporter [Arabidopsis thaliana]
AT4G27970	2.03546	6.78232	3.38865	7.45	1.73642	0.0001		0.735356	0.0567		1.87189	5e-05		SLAC1 homologue 2 [Arabidopsis SLAH2_ARATH RecName: Full=S-type anion channel SLAH2; AltName: Full=SLAC1-homolog protein 2 [Arabidopsis
AT4G27980	0.290748	1.08977	0.448215	1.34317	1.90618	0.0041		0.624422	0.31445		2.2078	0.00115		uncharacterized protein [Arabidopsis thaliana]
AT4G29570	0.130996	2.30803	0.539121	1.40967	4.13907	0.0105		2.04109	0.0756		3.42776	0.0177		cytidine/deoxycytidylate deaminase-like protein [Arabidopsis thaliana]
AT4G31800	18.4739	65.5463	35.5174	47.153	1.82703	5e-05		0.943038	5e-05		1.35186	5e-05		WRKY DNA-binding protein 18 [Arabidopsis thaliana]
AT4G32650	12.4419	32.0778	21.8742	27.5084	1.36637	5e-05		0.814023	5e-05		1.14467	5e-05		potassium channel KAT3 [Arabidopsis KAT3_ARATH RecName: Full=Potassium channel KAT3; AltName: Full=AKT4; AltName: Full=AtKC1; AltName: F
AT4G32670	4.49923	14.9223	5.27069	14.6109	1.72972	5e-05		0.228314	0.5221		1.6993	5e-05		RING/FYVE/PHD zinc finger superfamily protein [Arabidopsis thaliana]
AT4G33150	14.2113	48.7698	26.604	40.1565	1.77895	5e-05		0.904605	5e-05		1.49859	5e-05		lysine-ketoglutarate reductase/saccharopine dehydrogenase bifunctional enzyme [Arabidopsis thaliana]
AT4G36700	0.133444	1.49746	0.317202	0.730333	3.48821	0.00105		1.24917	1		2.45232	0.0075		cupin family protein [Arabidopsis cupin family protein [Arabidopsis thaliana]
AT4G37530	15.6771	47.4085	30.1946	38.9986	1.59649	5e-05		0.945632	5e-05		1.31476	5e-05		peroxidase 51 [Arabidopsis thaliana]
AT4G38540	25.9016	61.1793	41.3197	66.1838	1.24	5e-05		0.673789	0.0018		1.35344	5e-05		FAD/NAD(P)-binding oxidoreductase family protein [Arabidopsis thaliana]
AT4G39580	1.7465	4.68804	3.47498	3.82919	1.42452	0.00145		0.992538	0.0212		1.13257	0.00855		F-box/kelch-repeat protein [Arabidopsis thaliana]
AT5G03350	20.7207	76.4312	31.1686	47.8171	1.88309	5e-05		0.589021	0.013		1.20645	5e-05		lectin-like protein [Arabidopsis LECT6_ARATH RecName: Full=Lectin-like protein At5g03350; Flags: Precursor [Arabidopsis 737
AT5G03495	1.7703	5.15829	2.66404	3.67547	1.5429	0.00035		0.589622	0.14985		1.05393	0.0105		RNA-binding (RRM/RBD/RNP motifs) family protein [Arabidopsis thaliana]
AT5G05340	3.35176	10.8702	1.56528	6.7629	1.69739	5e-05		-1.0985	0.01205		1.01272	0.00645		peroxidase 52 [Arabidopsis thaliana]
AT5G05365	5.63368	16.4097	11.0641	15.2899	1.5424	0.0294		0.973737	0.17495		1.44043	0.0404		Heavy metal transport/detoxification superfamily protein [Arabidopsis hypothetical protein [Arabidopsis thaliana]
AT5G06870	29.5668	136.394	41.2359	82.3501	2.20573	5e-05		0.479923	0.019		1.47779	5e-05		polygalacturonase inhibitor 2 [Arabidopsis thaliana]
AT5G07440	143.602	503.524	243.098	413.641	1.80998	5e-05		0.759462	0.0001		1.5263	5e-05		hypothetical protein CARUB_v10000757mg, partial [Capsella rubella]
AT5G13080	5.94113	16.5809	11.5005	12.6982	1.48071	0.0001		0.952887	0.0079		1.09581	0.0024		putative WRKY transcription factor 75 [Arabidopsis thaliana]
AT5G13210	1.02425	5.48327	1.40836	4.06551	2.42047	5e-05		0.459448	0.2833		1.98887	5e-05		uncharacterized protein [Arabidopsis thaliana]
AT5G13220	4.11851	15.4612	5.73624	11.2197	1.90846	5e-05		0.477983	0.20835		1.44584	0.0002		putative protein [Arabidopsis thaliana]
AT5G13330	6.56799	32.2855	7.90469	20.3723	2.29736	5e-05		0.267257	0.38025		1.63309	5e-05		ethylene-responsive transcription factor ERF113 [Arabidopsis thaliana]
AT5G13370	7.51355	21.2881	10.924	16.0721	1.50248	5e-05		0.539935	0.02315		1.09699	5e-05		auxin-responsive GH3 family protein [Arabidopsis thaliana]
AT5G14930	11.0175	26.4856	20.1595	24.6363	1.26541	5e-05		0.871663	0.0045		1.16099	0.00025		acyl hydrolase [Arabidopsis SG101_ARATH RecName: Full=Senescence-associated carboxylesterase 101; Flags: Precursor [Arabidopsis thalian
AT5G17760	11.4915	27.0305	13.9854	23.9872	1.23402	5e-05		0.283354	0.2036		1.0617	5e-05		P-loop containing nucleoside triphosphate hydrolases superfamily protein [Arabidopsis thaliana]
AT5G18170	55.5791	119.816	102.722	141.5	1.10821	5e-05		0.886131	5e-05		1.34819	5e-05		glutamate dehydrogenase 1 [Arabidopsis thaliana]
AT5G20230	41.698	125.271	74.5907	90.0626	1.587	5e-05		0.839018	0.00015		1.11095	5e-05		blue-copper-binding protein [Arabidopsis thaliana]
AT5G20480	2.79609	5.98604	4.07247	6.68409	1.09819	5e-05		0.542493	0.04465		1.25732	5e-05		LRR receptor-like serine/threonine-protein kinase EFR [Arabidopsis thaliana]
AT5G22540	0.075974	0.472915	0.310915	0.39955	2.638	0.02445		2.03294	1		2.3948	0.0327		uncharacterized protein [Arabidopsis thaliana]
AT5G23575	37.8418	102.121	50.9581	104.827	1.43223	5e-05		0.429331	0.03245		1.46996	5e-05		transmembrane CLPTM1 family protein [Arabidopsis thaliana]
AT5G23810	2.73752	9.35404	4.18245	6.8562	1.77272	5e-05		0.611479	0.0792		1.32454	5e-05		putative amino acid permease 7 [Arabidopsis thaliana]
AT5G24206	2.35783	6.10063	4.08026	5.39668	1.3715	0.0277		0.791201	0.20585		1.19461	0.04885		_
AT5G24240	0.44839	2.31162	0.562643	1.66813	2.36608	0.004		0.327466	0.71365		1.89541	0.01435		phosphatidylinositol 3- and 4-kinase / ubiquitin family protein [Arabidopsis thaliana]
AT5G24280	1.14978	6.87132	1.91166	5.9751	2.57923	5e-05		0.733468	0.0152		2.37761	5e-05		gamma-irradiation and mitomycin c induced 1 [Arabidopsis thaliana]
AT5G24470	18.1306	40.1035	22.5346	39.7754	1.1453	5e-05		0.313715	0.1129		1.13345	5e-05		pseudo-response regulator 5 [Arabidopsis thaliana]
AT5G25910	1.04474	2.16226	1.8887	2.11033	1.0494	0.0109		0.85425	0.0337		1.01432	0.01265		receptor like protein 52 [Arabidopsis thaliana]
AT5G26270	3.21326	12.8866	5.60861	12.1695	2.00376	5e-05		0.803606	0.03975		1.92116	5e-05		uncharacterized protein [Arabidopsis thaliana]
AT5G28540	114.12	242.652	182.302	245.081	1.08834	5e-05		0.675779	0.0006		1.10271	5e-05		Luminal-binding protein 1 [Arabidopsis thaliana]
AT5G33290	11.1785	27.3028	15.1554	27.4844	1.28832	5e-05		0.439105	0.04795		1.29789	5e-05		xylogalacturonan beta-1,3-xylosyltransferase [Arabidopsis thaliana]
AT5G36220	8.20546	23.3784	10.5516	17.1727	1.51052	5e-05		0.362806	0.15235		1.06546	5e-05		cytochrome P450 81D1 [Arabidopsis C81D1_ARATH RecName: Full=Cytochrome P450 81D1 [Arabidopsis thaliana]
AT5G38900	6.0623	15.9217	8.23415	13.7578	1.39306	0.00055		0.441754	0.2766		1.18231	0.00355		Thioredoxin superfamily protein [Arabidopsis thaliana]
AT5G39520	2.9959	20.5347	8.73597	14.1655	2.777	0.00345		1.54398	0.0723		2.24132	0.01295		uncharacterized protein [Arabidopsis thaliana]
AT5G40720	4.07857	10.0572	7.96763	9.79756	1.30209	5e-05		0.966087	0.0009		1.26436	5e-05		uncharacterized protein [Arabidopsis thaliana]
AT5G40780	18.22	41.2629	28.7109	37.5365	1.17932	5e-05		0.656076	0.0024		1.04277	5e-05		Lysine histidine transporter 1 [Arabidopsis thaliana]
AT5G41761	8.61785	27.5738	14.5919	22.1492	1.6779	5e-05		0.759768	0.04455		1.36185	0.0004		unknown [Arabidopsis thaliana]
AT5G42020	91.0341	200.741	161.275	218.936	1.14086	5e-05		0.825044	5e-05		1.26603	5e-05		Luminal-binding protein 2 [Arabidopsis thaliana]
AT5G42600	0.105532	2.78919	0.397039	0.605129	4.72409	5e-05		1.9116	1		2.51956	0.003		marneral synthase [Arabidopsis PEN5_ARATH RecName: Full=Marneral synthase; Short=AtMRN1; AltName: Full=Pentacyclic triterpene synthase 5
AT5G43330	28.1775	63.7689	34.0422	58.8601	1.17831	5e-05		0.272781	0.1875		1.06275	5e-05		malate dehydrogenase [Arabidopsis MDHC2_ARATH RecName: Full=Malate dehydrogenase, cytoplasmic 2 [Arabidopsis thaliana]
AT5G43580	37.9919	138.496	35.4362	98.3011	1.86608	5e-05		-0.100468	0.71875		1.37152	5e-05		unusual seine protease inhibitor [Arabidopsis thaliana]
AT5G44390	4.60656	14.5186	7.09462	10.921	1.65614	5e-05		0.623036	0.0304		1.24534	5e-05		FAD-binding Berberine family protein [Arabidopsis thaliana]
AT5G44820	5.71044	14.4146	7.75082	12.7993	1.33586	5e-05		0.440747	0.16535		1.16439	0.0003		Nucleotide-diphospho-sugar transferase family protein [Arabidopsis thaliana]
AT5G45095	0.162066	0.60417	0.285959	0.549083	1.89837	0.0367		0.819227	1		1.76044	0.0461		uncharacterized protein [Arabidopsis thaliana]
AT5G46350	1.02283	2.87581	1.34518	2.31453	1.4914	0.00285		0.395233	0.41875		1.17815	0.01425		putative WRKY transcription factor 8 [Arabidopsis thaliana]
AT5G47120	66.0622	218.235	93.4794	196.681	1.72399	5e-05		0.500823	0.00715		1.57396	5e-05		BAX inhibitor 1 [Arabidopsis BI1_ARATH RecName: Full=Bax inhibitor 1; Short=AtBI-1; Short=BI-1 [Arabidopsis thaliana]
AT5G47220	32.1263	66.101	46.869	68.0812	1.04092	5e-05		0.544879	0.0103		1.0835	5e-05		ethylene-responsive transcription factor 2 [Arabidopsis thaliana]
AT5G47590	3.46598	8.14857	6.81606	9.12963	1.23328	0.0017		0.975675	0.0093		1.39729	0.00035		Heat shock protein HSP20/alpha crystallin family protein [Arabidopsis thaliana]
AT5G48250	5.14146	11.2106	8.84277	15.0028	1.12461	0.0001		0.78232	0.0052		1.54498	5e-05		zinc finger protein CONSTANS-LIKE 10 [Arabidopsis thaliana]
AT5G50260	0.777254	3.04226	0.644288	1.64438	1.96869	0.0001		-0.27068	0.61695		1.08109	0.02565		KDEL-tailed cysteine endopeptidase CEP1 [Arabidopsis thaliana]
AT5G50790	1.1195	2.35894	0.794757	2.36025	1.07528	0.03705		-0.494269	0.42015		1.07609	0.0403		bidirectional sugar transporter SWEET10 [Arabidopsis thaliana]
AT5G52170	0.53406	4.86738	0.270237	3.89599	3.18807	5e-05		-0.982777	0.10975		2.86692	5e-05		homeobox-leucine zipper protein HDG7 [Arabidopsis thaliana]
AT5G53230	0.134094	8.91556	0.165786	9.39984	6.05501	0.00455		0.306077	1		6.13132	0.00455		unknown [Arabidopsis thaliana]
AT5G53240	0	8.22846	0.10456	8.13851	3.04062	5e-05		0.064331	1		3.02476	5e-05		unknown [Arabidopsis thaliana]
AT5G53750	3.97206	10.274	7.77067	10.0807	1.37104	5e-05		0.968152	0.00295		1.34364	5e-05		CBS domain-containing protein [Arabidopsis thaliana]
AT5G54860	8.42976	23.697	11.9351	22.5665	1.49114	5e-05		0.501647	0.0413		1.42062	5e-05		probable folate-biopterin transporter 4 [Arabidopsis thaliana]
AT5G55270	0.0974209	18.4964	0.283201	18.1327	7.5688	0.0065		1.53952	1		7.54015	0.0065		uncharacterized protein [Arabidopsis thaliana]
AT5G57630	30.1131	81.4425	52.9299	72.0811	1.43539	5e-05		0.813692	5e-05		1.25923	5e-05		CBL-interacting serine/threonine-protein kinase 21 [Arabidopsis thaliana]
AT5G57640	0.805221	2.90296	1.73203	3.73909	1.85007	0.0042		1.10501	0.0668		2.21523	0.00075		GCK domain-containing protein [Arabidopsis thaliana]
AT5G57655	54.3604	143.135	92.383	143.758	1.39675	5e-05		0.765071	0.00015		1.40301	5e-05		xylose isomerase [Arabidopsis XYLA_ARATH RecName: Full=Xylose isomerase [Arabidopsis thaliana]
AT5G58610	0.317139	1.28336	0.349569	1.42755	2.01674	0.00055		0.140462	1		2.17035	0.00025		putative PHD finger transcription factor [Arabidopsis thaliana]
AT5G58660	1.59304	4.43784	2.24659	4.7908	1.47808	0.00135		0.495954	0.2597		1.58848	0.00065		oxidoreductase, 2OG-Fe(II) oxygenase family protein [Arabidopsis thaliana]
AT5G59320	16.3246	99.1897	16.8697	48.8055	2.60314	5e-05		0.0473867	0.88315		1.58	5e-05		non-specific lipid-transfer protein 3 [Arabidopsis thaliana]
AT5G59390	0.100504	1.10144	0.240798	0.728114	3.45407	0.0057		1.26057	1		2.85691	0.0113		XH/XS domain-containing protein [Arabidopsis thaliana]
AT5G60100	2.06481	5.76341	3.76949	8.62941	1.48091	0.00015		0.86836	0.01005		2.06325	5e-05		pseudo-response regulator 3 [Arabidopsis thaliana]
AT5G61070	0.648043	1.64692	0.84767	1.40158	1.34561	0.00615		0.387413	0.4284		1.11289	0.02285		histone deacetylase 18 [Arabidopsis HDA18_ARATH RecName: Full=Histone deacetylase 18 [Arabidopsis thaliana]
AT5G61610	1.15785	3.78342	2.26235	4.49261	1.70824	0.00225		0.966374	0.06945		1.95611	0.00075		oleosin [Arabidopsis thaliana]
AT5G61890	0.502812	2.73749	0.784492	1.74388	2.44476	0.00335		0.64174	0.3719		1.79421	0.0173		ethylene-responsive transcription factor ERF114 [Arabidopsis thaliana]
AT5G62730	0.288119	0.87009	0.436523	0.796242	1.5945	0.0226		0.599393	0.404		1.46654	0.0354		probable peptide/nitrate transporter [Arabidopsis thaliana]
AT5G63090	5.73978	16.6755	7.90345	12.6122	1.53866	5e-05		0.461487	0.17075		1.13575	0.0005		protein LATERAL ORGAN BOUNDARIES [Arabidopsis thaliana]
AT5G63580	2.54317	11.4261	2.97036	6.83335	2.16763	5e-05		0.22401	0.6003		1.42597	0.00095		flavonol synthase 2 [Arabidopsis FLAS2_ARATH RecName: Full=Putative inactive flavonol synthase 2 At5g63580
AT5G64570	22.9355	70.6436	45.0015	64.0608	1.62298	5e-05		0.972391	0.0017		1.48186	5e-05		beta-D-xylosidase 4 [Arabidopsis BXL4_ARATH RecName: Full=Beta-D-xylosidase 4; Short=AtBXL4; Flags: Precursor [Arabidopsis thaliana]
AT5G64620	40.4607	84.462	66.595	93.117	1.06178	5e-05		0.718893	0.002		1.20252	5e-05		cell wall / vacuolar inhibitor of fructosidase 2 [Arabidopsis thaliana]
Note: This table lists significanly up-regulated genes (35 genes) (FC≥2,p＜0.05) that specifically suppressed by IRE1B mutation.
log2FC: log2-transformed fold change of gene expression level.
Locus number	WT	bli	bli ire1a	bli ire1b	log2FC	p-value		log2FC	p-value		log2FC	p-value		NR_Description
					(bli/WT)			(bli ire1a/WT)			(bli ire1b/WT)
AT4G27654	0.881825	12.8638	4.81281	2.6305	3.86668	0.0018		2.44832	0.01285		1.57677	0.0763		uncharacterized protein [Arabidopsis thaliana]
AT3G22640	0.0808643	0.92052	0.514638	0.387767	3.50887	0.00565		2.66998	0.01725		2.26162	1		protein PAP85 [Arabidopsis thaliana]
AT5G15290	0.489298	2.69494	2.17209	1.14129	2.46147	0.00315		2.1503	0.0077		1.22188	0.10355		casparian strip membrane protein 5 [Arabidopsis thaliana]
AT4G15660	1.24324	5.53478	4.85443	3.63667	2.15442	0.0199		1.9652	0.02955		1.54851	0.06825		monothiol glutaredoxin-S8 [Arabidopsis thaliana]
AT4G37770	0.207747	0.835204	0.887829	0.571276	2.0073	0.025		2.09545	0.02215		1.45936	0.07925		1-aminocyclopropane-1-carboxylate synthase 8 [Arabidopsis thaliana]
AT1G63057	0	3.78152	0.855557	1.96347	1.91897	5e-05		3.09686	0.0424		0.973406	0.052		uncharacterized protein [Arabidopsis thaliana]
AT5G14470	0.322592	1.18669	0.881878	0.73709	1.87916	0.01005		1.45087	0.04295		1.19213	0.0876		GHMP kinase family protein [Arabidopsis thaliana]
AT2G27080	7.50805	26.1028	15.91	11.189	1.79769	0.0002		1.08342	0.0183		0.575571	0.21295		late embryogenesis abundant hydroxyproline-rich glycoprotein [Arabidopsis thaliana]
AT5G04150	0.62944	2.18677	2.52792	1.28296	1.79666	0.0163		2.00581	0.00875		1.02734	0.1919		unknown [Arabidopsis thaliana]
AT4G03460	0.269044	0.928132	0.809454	0.583384	1.78649	0.00485		1.58911	0.0102		1.1166	0.0643		ankyrin repeat-containing protein [Arabidopsis thaliana]
AT2G36690	10.4071	33.8824	26.5157	19.9076	1.70297	5e-05		1.34928	5e-05		0.935751	0.00035		2-oxoglutarate (2OG) and Fe(II)-dependent oxygenase superfamily protein [Arabidopsis 2-oxoglutarate (2OG) and Fe(II)-dependent oxyge
AT1G78460	121.232	391.392	375.543	216.265	1.69084	5e-05		1.63121	5e-05		0.83503	5e-05		SOUL heme-binding protein [Arabidopsis thaliana]
AT4G27460	1.11347	3.48515	2.30183	2.2244	1.64616	0.0013		1.04772	0.0286		0.998354	0.0451		At4g27460 [Arabidopsis thaliana]
AT1G23760	1.36003	3.91302	3.01395	2.18953	1.52464	0.00025		1.14802	0.00345		0.686983	0.0717		putative polygalacturonase non-catalytic subunit JP630 [Arabidopsis thaliana]
AT4G04293	1.277	3.59177	5.06636	2.89969	1.49194	0.04005		1.98819	0.01005		1.18314	0.0904		Ribosomal protein-like protein [Medicago truncatula]
AT1G50040	1.61895	4.54888	3.64918	2.98018	1.49045	0.00065		1.17251	0.0044		0.880341	0.027		uncharacterized protein [Arabidopsis thaliana]
AT5G46260	1.34908	3.7438	3.0289	2.57301	1.47253	5e-05		1.16682	0.00035		0.931481	0.0039		TIR-NBS-LRR class disease resistance protein [Arabidopsis thaliana]
AT1G57630	3.38659	9.22987	7.74962	6.21339	1.44648	0.00975		1.19429	0.0262		0.875547	0.09825		Toll-Interleukin-Resistance domain-containing protein [Arabidopsis thaliana]
AT5G25440	6.3007	16.6465	14.8995	12.3817	1.40163	5e-05		1.24168	0.00015		0.974625	0.00215		protein kinase family protein [Arabidopsis thaliana]
AT5G47450	6.96133	18.3156	17.6618	10.1455	1.39564	5e-05		1.3432	5e-05		0.543405	0.08045		aquaporin TIP2-3 [Arabidopsis TIP23_ARATH RecName: Full=Aquaporin TIP2-3; AltName: Full=Tonoplast intrinsic protein 2-3; Short=AtTIP2;3;
AT2G23100	1.47698	3.87106	3.26217	2.83795	1.39008	5e-05		1.14318	0.00105		0.942199	0.00615		cysteine/histidine-rich C1 domain-containing protein [Arabidopsis thaliana]
AT4G28085	4.24706	11.0921	9.33758	7.62129	1.385	0.0159		1.13658	0.0393		0.843571	0.12795		uncharacterized protein [Arabidopsis thaliana]
AT5G10695	17.7029	45.4423	41.9842	27.9142	1.36005	0.00065		1.24586	0.00185		0.657013	0.0896		uncharacterized protein [Arabidopsis thaliana]
AT5G23990	1.18773	2.96291	3.41051	2.18432	1.31881	0.0021		1.52178	0.0002		0.878977	0.03075		ferric reduction oxidase 5 [Arabidopsis thaliana]
AT1G28330	265.932	652.227	666.279	515.794	1.29432	5e-05		1.32507	5e-05		0.955738	5e-05		dormancy-associated protein-like 1 [Arabidopsis thaliana]
AT1G03850	18.9123	45.7035	38.8456	28.0921	1.27298	5e-05		1.03843	0.0003		0.57084	0.045		glutaredoxin ATGRXS13 [Arabidopsis At1g03849 [Arabidopsis thaliana]
AT5G38450	0.336246	0.809755	0.92344	0.566737	1.26797	0.04335		1.4575	0.0195		0.753162	0.22755		cytochrome P450, family 735, subfamily A, polypeptide 1 [Arabidopsis thaliana]
AT1G02640	9.80284	23.458	25.8773	15.9128	1.25881	5e-05		1.40042	5e-05		0.698916	0.00145		probable beta-D-xylosidase 2 [Arabidopsis thaliana]
AT5G03860	0.995433	2.36735	2.02728	1.50703	1.24988	0.0056		1.02615	0.02045		0.598312	0.1844		malate synthase [Arabidopsis malate synthase [Arabidopsis thaliana]
AT2G33790	7.4305	17.3375	16.5326	7.91029	1.22236	0.00015		1.15378	0.0004		0.0902713	0.7723		arabinogalactan protein 30 [Arabidopsis thaliana]
AT3G50570	4.52632	9.9793	9.22527	7.34115	1.1406	0.0027		1.02725	0.006		0.697667	0.07345		hydroxyproline-rich glycoprotein family protein [Arabidopsis thaliana]
AT1G78550	5.87749	12.6969	12.3363	6.86118	1.1112	0.0002		1.06964	0.0004		0.223257	0.4637		2-oxoglutarate (2OG) and Fe(II)-dependent oxygenase-like protein [Arabidopsis thaliana]
AT4G14130	8.80334	18.9592	19.4136	17.3183	1.10678	0.0002		1.14094	0.0001		0.976174	0.0011		probable xyloglucan endotransglucosylase/hydrolase protein 15 [Arabidopsis thaliana]
AT2G30930	80.7555	164.694	171.925	151.891	1.02816	5e-05		1.09015	5e-05		0.911404	5e-05		uncharacterized protein [Arabidopsis thaliana]
AT4G23410	2.77048	5.5531	5.6191	4.31028	1.00316	0.00965		1.0202	0.00835		0.637646	0.1034		tetraspanin5 [Arabidopsis thaliana]
Note: This table lists significanly up-regulated genes (216 genes) (FC≥2,p＜0.05) that are commonly regulated across three genotypes.
log2FC: log2-transformed fold change of gene expression level.
Locus number	WT	bli	bli ire1a	bli ire1b	log2FC	p-value		log2FC	p-value		log2FC	p-value		NR_Description
					(bli/WT)			(bli ire1a/WT)			(bli ire1b/WT)
AT1G15010	2.17219	10.6828	7.21051	5.14463	2.29807	0.00045		1.73095	0.00585		1.24392	0.0399		uncharacterized protein [Arabidopsis thaliana]
AT1G18830	0.159957	113.778	2.1311	82.6064	9.47432	5e-05		3.73584	0.0002		9.01243	5e-05		transport protein SEC31-like protein SEC31B [Arabidopsis thaliana]
AT5G59310	0.530649	80.284	6.69417	33.4402	7.24121	0.00115		3.65708	0.00365		5.97768	0.00115		non-specific lipid-transfer protein 4 [Arabidopsis thaliana]
AT1G09080	0.715397	72.4649	4.60918	52.0978	6.66239	5e-05		2.68769	5e-05		6.18633	5e-05		protein BIP3 [Arabidopsis thaliana]
AT2G39030	0.82377	58.1266	3.80254	27.2696	6.14081	5e-05		2.20665	0.00065		5.04891	5e-05		L-ornithine N5-acetyltransferase NATA1 [Arabidopsis thaliana]
AT5G64060	0.786724	43.9811	1.94359	37.4139	5.80488	5e-05		1.30479	0.0063		5.57157	5e-05		NAC domain containing protein 103 [Arabidopsis thaliana]
AT2G05914	0.19309	9.68579	1.55702	4.52079	5.64852	0.00015		3.01144	0.0047		4.54923	0.00035		hypothetical protein ARALYDRAFT_320270 [Arabidopsis lyrata subsp. lyrata]
AT4G21730	2.84188	134.881	6.19595	143.933	5.5687	5e-05		1.12448	0.0345		5.66241	5e-05		unknown [Arabidopsis thaliana]
AT3G08970	1.53778	44.7217	8.50158	42.6778	4.86205	5e-05		2.46688	5e-05		4.79456	5e-05		J domain protein ATERDJ3A [Arabidopsis thaliana]
AT1G20680	0.112304	2.94315	1.45926	2.88707	4.71188	0.00715		3.69976	0.00885		4.68412	0.00715		uncharacterized protein [Arabidopsis thaliana]
AT4G22470	9.49069	218.099	88.1491	142.434	4.52233	5e-05		3.21536	5e-05		3.90764	5e-05		extensin-like protein [Arabidopsis extensin-like protein [Arabidopsis thaliana]
AT2G26010	21.5694	419.265	107.585	394.013	4.2808	5e-05		2.31842	5e-05		4.19119	5e-05		plant defensin 1.3 [Arabidopsis DEF14_ARATH RecName: Full=Defensin-like protein 14; AltName: Full=Cysteine-rich antifungal protein At2g2
AT2G38240	0.267141	4.56867	0.813944	5.84085	4.0961	0.00015		1.60733	0.03425		4.45051	5e-05		2-oxoglutarate (2OG) and Fe(II)-dependent oxygenase-like protein [Arabidopsis thaliana]
AT5G42900	0.441102	7.2335	2.85061	10.6965	4.03551	5e-05		2.69209	0.0012		4.59988	5e-05		cold regulated protein 27 [Arabidopsis thaliana]
AT1G19610	3.05728	49.4747	13.3237	45.0125	4.01637	5e-05		2.12367	0.0016		3.88001	5e-05		defensin-like protein 19 [Arabidopsis thaliana]
AT1G80160	0.727571	11.6449	2.7274	5.6051	4.00047	5e-05		1.90637	0.0036		2.94558	5e-05		GLYOXYLASE I 7 [Arabidopsis GLYOXYLASE I 7 [Arabidopsis thaliana]
AT3G45130	0.347691	5.54453	0.778166	2.75532	3.99519	5e-05		1.16227	0.03		2.98634	5e-05		lanosterol synthase 1 [Arabidopsis LAS1_ARATH RecName: Full=Lanosterol synthase [Arabidopsis thaliana]
AT3G55970	0.453341	6.98869	1.15941	6.27839	3.94635	5e-05		1.35472	0.02875		3.79173	5e-05		jasmonate-regulated protein JRG21 [Arabidopsis thaliana]
AT5G44430	7.35994	111.156	25.157	116.473	3.91675	5e-05		1.77319	0.0005		3.98416	5e-05		defensin-like protein [Arabidopsis DEF17_ARATH RecName: Full=Defensin-like protein 17; AltName: Full=Plant defensin 1.2c; Flags: Precurs
AT4G37990	0.148426	2.06386	1.24933	2.10318	3.79753	0.00295		3.07334	0.008		3.82476	0.0026		cinnamyl alcohol dehydrogenase 8 [Arabidopsis thaliana]
AT5G46050	2.65323	35.3993	10.4849	23.2742	3.7379	5e-05		1.98249	5e-05		3.13291	5e-05		peptide transporter 3 [Arabidopsis PTR3_ARATH RecName: Full=Protein NRT1/ PTR FAMILY 5.2; Short=AtNPF5.2; AltName: Full=Peptide transpor
AT4G21680	1.52901	19.7607	9.34019	19.8741	3.69196	5e-05		2.61085	0.0013		3.70022	5e-05		nitrate transporter 1.8 [Arabidopsis thaliana]
AT4G25810	4.6468	57.5394	31.381	30.6975	3.63024	5e-05		2.75558	5e-05		2.72381	5e-05		probable xyloglucan endotransglucosylase/hydrolase protein 23 [Arabidopsis thaliana]
AT5G64510	1.03709	12.5843	4.31921	11.4294	3.60101	5e-05		2.05823	5e-05		3.46214	5e-05		protein TUNICAMYCIN INDUCED 1 [Arabidopsis thaliana]
AT4G25000	0.426085	4.85613	1.07516	3.26296	3.51059	5e-05		1.33534	0.0322		2.93697	0.00015		alpha-amylase 1 [Arabidopsis AMY1_ARATH RecName: Full=Alpha-amylase 1; Short=AtAMY1; AltName: Full=1,4-alpha-D-glucan glucanohydrolase;
AT4G15280	0.308881	3.46627	0.910111	1.76436	3.48826	0.00015		1.55899	0.0309		2.51402	0.002		UDP-glucosyl transferase 71B5 [Arabidopsis thaliana]
AT5G60250	0.433814	4.84198	1.20342	3.68797	3.48045	5e-05		1.47199	0.00905		3.08768	5e-05		C3H4 type zinc finger protein [Arabidopsis thaliana]
AT1G65480	0.886039	9.51373	4.57738	10.639	3.42457	5e-05		2.36908	0.0004		3.58585	5e-05		protein FLOWERING LOCUS T [Arabidopsis thaliana]
AT4G12490	66.3803	680.254	271.249	424.047	3.35725	5e-05		2.03079	5e-05		2.6754	5e-05		Bifunctional inhibitor/lipid-transfer protein/seed storage 2S albumin superfamily protein [Arabidopsis thaliana]
AT1G08630	0.85685	8.52024	3.80995	7.3181	3.31378	5e-05		2.15266	5e-05		3.09435	5e-05		threonine aldolase [Arabidopsis threonine aldolase [Arabidopsis thaliana]
AT5G11410	1.60265	15.4206	4.34084	7.96	3.26633	5e-05		1.43751	0.00255		2.31231	5e-05		protein kinase family protein [Arabidopsis thaliana]
AT5G44420	37.3111	354.119	87.4209	351.429	3.24656	5e-05		1.22837	0.00025		3.23556	5e-05		ethylene- and jasmonate-responsive plant defensin [Arabidopsis thaliana]
AT5G56870	26.0286	245.294	143.662	233.076	3.23634	5e-05		2.46451	5e-05		3.16263	5e-05		beta-galactosidase 4 [Arabidopsis BGAL4_ARATH RecName: Full=Beta-galactosidase 4; Short=Lactase 4; Flags: Precursor [Arabidopsis thalian
AT1G10070	3.15028	29.5868	8.34383	20.6865	3.2314	0.00025		1.40523	0.03355		2.71514	0.00105		branched-chain-amino-acid aminotransferase 2 [Arabidopsis thaliana]
AT4G33980	1.88707	17.3283	5.59	13.4062	3.19891	5e-05		1.5667	0.00085		2.82868	5e-05		uncharacterized protein [Arabidopsis thaliana]
AT1G77640	0.672313	6.06194	2.0419	2.0469	3.17257	5e-05		1.60271	0.0129		1.60624	0.01315		ethylene-responsive transcription factor ERF013 [Arabidopsis thaliana]
AT2G43510	33.2926	294.922	80.6596	214.269	3.14706	5e-05		1.27664	5e-05		2.68615	5e-05		trypsin inhibitor protein 1 [Arabidopsis thaliana]
AT5G20240	0.258004	2.25381	1.15397	1.06938	3.1269	0.0038		2.16114	0.0227		2.05131	0.02785		Floral homeotic protein PISTILLATA [Arabidopsis thaliana]
AT5G14180	0.850176	7.41608	2.54221	7.99193	3.12482	5e-05		1.58025	0.00495		3.23271	5e-05		Myzus persicae-induced lipase 1 [Arabidopsis thaliana]
AT4G04223	10.4436	87.6274	71.5435	90.0035	3.06876	5e-05		2.7762	5e-05		3.10736	5e-05		hypothetical protein [Arabidopsis thaliana]
AT2G24850	4.77293	38.647	11.0911	29.5479	3.01741	5e-05		1.21646	0.0001		2.63011	5e-05		tyrosine aminotransferase 3 [Arabidopsis thaliana]
AT3G11150	0.31218	2.47555	1.23992	1.38861	2.9873	0.00045		1.9898	0.00895		2.15319	0.0056		2-oxoglutarate (2OG) and Fe(II)-dependent oxygenase superfamily protein [Arabidopsis unknown protein [Arabidopsis thaliana]
AT3G45530	0.268758	2.03801	0.982966	1.65966	2.92278	5e-05		1.87083	0.00375		2.62651	0.0001		cysteine/histidine-rich C1 domain-containing protein [Arabidopsis thaliana]
AT2G17740	4.23351	32.0242	19.383	20.5193	2.91924	5e-05		2.19487	5e-05		2.27706	5e-05		hypothetical protein A_TM017A05.3 - Arabidopsis thaliana
AT3G21351	5.59466	41.8522	14.1741	31.7815	2.90318	5e-05		1.34113	0.01185		2.50606	5e-05		uncharacterized protein [Arabidopsis thaliana]
AT5G27060	0.130026	0.96854	0.479236	0.969524	2.89701	0.00055		1.88194	0.00895		2.89848	0.00055		receptor like protein 53 [Arabidopsis thaliana]
AT1G60110	2.77911	20.3209	9.56677	14.1543	2.87027	5e-05		1.78341	5e-05		2.34855	5e-05		jacalin-like lectin domain-containing protein [Arabidopsis thaliana]
AT1G24260	4.3926	31.6673	11.5255	23.5726	2.84985	5e-05		1.39168	0.00035		2.42396	5e-05		MADs box transcription factor SEPALLATA3 [Arabidopsis thaliana]
AT5G44572	31.4441	224.746	101.852	183.001	2.83743	5e-05		1.69561	5e-05		2.54099	5e-05		uncharacterized protein [Arabidopsis thaliana]
AT1G61120	0.307166	2.17622	1.04425	2.31795	2.82473	5e-05		1.76538	0.0017		2.91576	5e-05		terpene synthase 04 [Arabidopsis GES_ARATH RecName: Full=(E,E)-geranyllinalool synthase; AltName: Full=Terpenoid synthase 4; Short=AtTPS
AT1G65500	6.71176	46.9186	20.4223	42.7424	2.8054	5e-05		1.60538	0.0004		2.6709	5e-05		uncharacterized protein [Arabidopsis thaliana]
AT3G60540	4.95222	34.4088	10.6354	36.0657	2.79663	5e-05		1.10273	0.03565		2.86448	5e-05		Preprotein translocase Sec, Sec61-beta subunit protein [Arabidopsis thaliana]
AT3G28500	0.655624	4.54708	2.17834	3.412	2.794	0.00165		1.73229	0.0255		2.37968	0.00495		60S acidic ribosomal protein P2-3 [Arabidopsis thaliana]
AT4G04410	2.07402	14.2399	7.29956	10.2326	2.77944	5e-05		1.81538	5e-05		2.30267	5e-05		putative polyprotein [Arabidopsis thaliana]
AT5G24160	11.0199	75.2667	23.7617	50.2566	2.7719	5e-05		1.10853	5e-05		2.1892	5e-05		Squalene monooxygenase 6 [Arabidopsis thaliana]
AT5G53870	1.0519	7.11685	3.92417	5.26699	2.75824	5e-05		1.89939	0.00045		2.32398	5e-05		early nodulin-like protein 1 [Arabidopsis thaliana]
AT3G15720	1.24044	8.39106	3.10618	6.09232	2.758	5e-05		1.32429	0.00345		2.29614	5e-05		probable polygalacturonase [Arabidopsis thaliana]
AT2G32660	0.962611	6.43586	2.33738	4.94069	2.74111	5e-05		1.27987	0.002		2.35969	5e-05		putative disease resistance protein [Arabidopsis thaliana]
AT3G44860	6.1284	39.9991	12.8419	30.6974	2.70639	5e-05		1.06728	0.0013		2.32453	5e-05		farnesoic acid carboxyl-O-methyltransferase [Arabidopsis thaliana]
AT1G02470	1.69337	10.7856	4.00071	6.48335	2.67114	5e-05		1.24036	0.00975		1.93684	0.0001		SRPBCC ligand-binding domain-containing protein [Arabidopsis thaliana]
AT1G17020	3.07808	19.2443	7.50888	11.9963	2.64433	5e-05		1.28657	0.0002		1.96249	5e-05		Fe(II)/ascorbate oxidase family protein SRG1 [Arabidopsis thaliana]
AT4G36850	28.6943	177.918	123.779	184.823	2.63238	5e-05		2.10893	5e-05		2.68731	5e-05		PQ-loop repeat family protein / transmembrane family protein [Arabidopsis thaliana]
AT4G30270	69.3941	424.029	271.162	433.568	2.61128	5e-05		1.96627	5e-05		2.64337	5e-05		xyloglucan endotransglucosylase/hydrolase protein 24 [Arabidopsis thaliana]
AT5G45990	0.318594	1.94616	0.812585	1.09942	2.61084	0.00015		1.3508	0.0235		1.78695	0.00425		putative crooked neck protein / cell cycle protein [Arabidopsis thaliana]
AT4G23680	55.5004	336.601	136.083	250.229	2.60047	5e-05		1.29392	5e-05		2.17268	5e-05		polyketide cyclase/dehydrase and lipid transport superfamily protein [Arabidopsis thaliana]
AT3G46280	14.5247	87.8695	64.6376	76.2899	2.59685	5e-05		2.15387	5e-05		2.39298	5e-05		protein kinase-like protein [Arabidopsis thaliana]
AT1G33030	0.898268	5.41239	2.40348	3.84904	2.59105	0.0001		1.41991	0.0093		2.09928	0.00055		O-methyltransferase-like protein [Arabidopsis thaliana]
AT2G19800	37.9174	226.947	92.3112	160.57	2.58142	5e-05		1.28365	5e-05		2.08227	5e-05		myo-inositol oxygenase 2 [Arabidopsis thaliana]
AT4G25110	3.2681	19.4446	12.4128	17.6391	2.57285	5e-05		1.9253	5e-05		2.43225	5e-05		metacaspase 2 [Arabidopsis thaliana]
AT4G12480	506.911	3012.98	1353.62	2474.06	2.57139	5e-05		1.41702	5e-05		2.28708	5e-05		putative lipid transfer protein [Arabidopsis thaliana]
AT1G27020	56.6314	334.912	200.27	391.846	2.56411	5e-05		1.82227	5e-05		2.79061	5e-05		uncharacterized protein [Arabidopsis thaliana]
AT2G28120	3.01645	17.8346	9.25311	11.3195	2.56376	5e-05		1.61709	5e-05		1.90789	5e-05		major facilitator protein [Arabidopsis thaliana]
AT4G35770	80.2667	470.035	239.709	386.978	2.54989	5e-05		1.57841	5e-05		2.26938	5e-05		senescence-associated protein DIN1 [Arabidopsis thaliana]
AT4G36670	25.1465	144.268	89.5707	148.588	2.52032	5e-05		1.83267	5e-05		2.56289	5e-05		putative polyol transporter 6 [Arabidopsis thaliana]
AT4G32810	1.4044	7.97106	3.10685	5.19512	2.50482	5e-05		1.1455	0.0032		1.8872	5e-05		carotenoid cleavage dioxygenase 8 [Arabidopsis thaliana]
AT1G60130	0.432296	2.44202	1.64152	1.94608	2.49798	0.0001		1.92494	0.0008		2.17048	0.00025		Mannose-binding lectin superfamily protein [Arabidopsis thaliana]
AT2G38250	1.64291	9.246	3.44734	6.13398	2.49258	5e-05		1.06923	0.02695		1.90057	0.0002		trihelix transcription factor GT-3b [Arabidopsis thaliana]
AT3G48360	38.1504	214.095	144.663	133.852	2.48848	5e-05		1.92293	5e-05		1.81087	5e-05		TAC1-mediated telomerase activation pathway protein BT2 [Arabidopsis thaliana]
AT3G28210	1.50906	8.1857	3.72914	8.32815	2.43946	5e-05		1.30519	0.00815		2.46435	5e-05		zinc finger (AN1-like) family protein [Arabidopsis thaliana]
AT3G04070	11.8805	64.1402	26.1182	37.1076	2.43263	5e-05		1.13646	5e-05		1.64312	5e-05		NAC domain containing protein 47 [Arabidopsis thaliana]
AT5G05600	11.9741	62.6542	24.3032	46.2742	2.38749	5e-05		1.02123	0.0001		1.95029	5e-05		oxidoreductase, 2OG-Fe(II) oxygenase family protein [Arabidopsis thaliana]
AT1G36060	4.54021	23.3111	14.6691	20.9518	2.36019	5e-05		1.69195	5e-05		2.20624	5e-05		ethylene-responsive transcription factor ERF055 [Arabidopsis thaliana]
AT4G02330	13.4096	67.405	34.9499	35.7883	2.32959	5e-05		1.38202	5e-05		1.41622	5e-05		Probable pectinesterase/pectinesterase inhibitor 41 [Arabidopsis thaliana]
AT3G02240	6.61234	32.617	20.907	19.8887	2.30239	0.0001		1.66075	0.00175		1.58872	0.0023		root meristem growth factor 7 [Arabidopsis thaliana]
AT3G17050	0.373073	1.83015	1.04562	2.70064	2.29443	0.00095		1.48683	0.01605		2.85577	0.0001		RecName: Full=Glycine-rich cell wall structural protein; Flags: Precursor [Arabidopsis unnamed protein product [Arabidopsis tha
AT2G33830	176.339	864.456	709.632	886.696	2.29344	5e-05		2.00872	5e-05		2.33009	5e-05		dormancy/auxin associated protein [Arabidopsis thaliana]
AT3G27620	0.186293	0.910874	0.576831	0.608884	2.28968	0.00735		1.63058	0.04355		1.70859	0.0356		alternative oxidase 1C [Arabidopsis AOX1C_ARATH RecName: Full=Ubiquinol oxidase 1c, mitochondrial; AltName: Full=Alternative oxidase 1c;
AT5G64120	134.797	658.364	361.974	512.166	2.2881	5e-05		1.4251	5e-05		1.92582	5e-05		peroxidase 71 [Arabidopsis thaliana]
AT1G76930	547.427	2673.12	1152.84	2714.6	2.28779	5e-05		1.07445	5e-05		2.31	5e-05		extensin 4 [Arabidopsis thaliana]
AT4G12500	16.086	77.8564	55.1572	57.5746	2.27501	5e-05		1.77774	5e-05		1.83963	5e-05		bifunctional inhibitor/lipid-transfer protein/seed storage 2S albumin-like protein [Arabidopsis thaliana]
AT1G33790	3.37875	16.2855	12.0652	15.7317	2.26903	5e-05		1.83629	5e-05		2.21911	5e-05		jacalin lectin family protein [Arabidopsis thaliana]
AT1G02770	0.350381	1.68787	1.05214	1.2845	2.26821	0.00395		1.58633	0.02675		1.87421	0.0129		uncharacterized protein [Arabidopsis thaliana]
AT5G20250	93.5612	445.116	278.955	367.69	2.2502	5e-05		1.57605	5e-05		1.97451	5e-05		putative galactinol--sucrose galactosyltransferase 6 [Arabidopsis thaliana]
AT1G22110	0.167094	0.793345	0.548144	0.45284	2.24729	0.0051		1.7139	0.0197		1.43834	0.04685		structural constituent of ribosome [Arabidopsis thaliana]
AT4G23210	1.76937	8.17683	5.03944	7.77168	2.20831	5e-05		1.51003	5e-05		2.13499	5e-05		cysteine-rich receptor-like protein kinase 13 [Arabidopsis thaliana]
AT3G47340	32.2151	147.367	91.2893	114.233	2.1936	5e-05		1.50271	5e-05		1.82617	5e-05		asparagine synthetase [glutamine-hydrolyzing]
AT4G23550	4.84524	21.9425	13.5746	20.1692	2.17909	5e-05		1.48627	0.0001		2.05751	5e-05		putative WRKY transcription factor 29 [Arabidopsis thaliana]
AT4G26200	2.03318	9.20042	4.90147	4.98466	2.17796	5e-05		1.26948	0.0018		1.29376	0.0016		1-aminocyclopropane-1-carboxylate synthase 7 [Arabidopsis thaliana]
AT3G01970	9.78772	43.6292	22.3506	36.1955	2.15625	5e-05		1.19127	0.00015		1.88677	5e-05		WRKY DNA-binding protein 45 [Arabidopsis thaliana]
AT3G45970	9.35048	41.653	33.4887	32.8369	2.15531	0.01995		1.84056	0.0375		1.81221	0.03845		expansin-like A1 [Arabidopsis EXLA1_ARATH RecName: Full=Expansin-like A1; Short=At-EXPL1; Short=AtEXLA1; Short=AtEXPL1; AltName: Full=At
AT5G63160	35.4295	157.722	110.477	144.38	2.15436	5e-05		1.64072	5e-05		2.02685	5e-05		BTB and TAZ domain protein 1 [Arabidopsis thaliana]
AT4G15233	3.02957	13.439	9.72767	14.2657	2.14924	5e-05		1.68298	5e-05		2.23537	5e-05		ABC transporter G family member 42 [Arabidopsis thaliana]
AT5G49360	72.597	307.861	234.237	235.487	2.0843	5e-05		1.68999	5e-05		1.69767	5e-05		bifunctional {beta}-D-xylosidase/{alpha}-L-arabinofuranosidase [Arabidopsis BXL1_ARATH RecName: Full=Beta-D-xylosidase 1; Short=AtBXL1;
AT1G77380	2.96213	12.5245	6.07528	10.1848	2.08005	5e-05		1.03632	0.00145		1.78171	5e-05		amino acid permease 3 [Arabidopsis AAP3_ARATH RecName: Full=Amino acid permease 3; AltName: Full=Amino acid transporter AAP3 [Arabidopsi
AT5G67480	27.3713	115.633	70.2541	103.722	2.07882	5e-05		1.35992	5e-05		1.92199	5e-05		BTB and TAZ domain protein 4 [Arabidopsis thaliana]
AT1G04980	8.59764	36.1333	20.939	38.7728	2.07132	5e-05		1.28418	5e-05		2.17303	5e-05		protein disulfide-isomerase like 2-2 [Arabidopsis thaliana]
AT4G15680	8.23477	34.5299	17.7921	19.6011	2.06805	5e-05		1.11144	0.00245		1.25113	0.00085		monothiol glutaredoxin-S4 [Arabidopsis thaliana]
AT1G42560	0.194651	0.815029	0.648628	0.553257	2.06596	0.0092		1.7365	0.0273		1.50706	0.04305		MLO-like protein 9 [Arabidopsis MLO9_ARATH RecName: Full=MLO-like protein 9; Short=AtMlo9 [Arabidopsis thaliana]
AT4G37520	56.9703	237.491	134.64	193.571	2.05959	5e-05		1.24083	5e-05		1.76458	5e-05		peroxidase 50 [Arabidopsis thaliana]
AT5G09970	0.412117	1.71749	1.25944	2.37543	2.05918	0.0007		1.61166	0.0045		2.52706	5e-05		cytochrome P450, family 78, subfamily A, polypeptide 7 [Arabidopsis thaliana]
AT5G43290	1.70128	7.01091	4.14867	3.56271	2.04298	5e-05		1.28603	0.00805		1.06635	0.0254		putative WRKY transcription factor 49 [Arabidopsis thaliana]
AT1G13700	10.0006	40.6414	26.2032	22.9103	2.02286	5e-05		1.38966	0.00055		1.19591	0.00145		6-phosphogluconolactonase 1 [Arabidopsis thaliana]
AT3G50480	47.9475	193.536	144.2	200.593	2.01307	5e-05		1.58854	5e-05		2.06474	5e-05		RPW8-like protein 4 [Arabidopsis AF361849_1 AT3g50480/T20E23_80 [Arabidopsis thaliana]
AT4G10265	3.41714	13.7534	15.6253	33.0604	2.00893	0.00215		2.19302	0.00085		3.27424	5e-05		putative wound-responsive protein [Arabidopsis thaliana]
AT3G28560	0.163916	0.656758	0.916922	1.12548	2.00241	0.0377		2.48384	0.01895		2.77951	0.0121		BCS1 AAA-type ATPase [Arabidopsis unnamed protein product [Arabidopsis thaliana]
AT5G39580	7.69036	30.7421	29.1731	32.7795	1.99909	5e-05		1.92352	5e-05		2.09167	5e-05		peroxidase 62 [Arabidopsis peroxidase 62 [Arabidopsis thaliana]
AT2G27690	1.26301	5.04279	3.57279	7.0494	1.99736	5e-05		1.50019	0.0003		2.48063	5e-05		cytochrome P450, family 94, subfamily C, polypeptide 1 [Arabidopsis thaliana]
AT1G20350	0.642648	2.54644	2.25702	1.77125	1.98638	0.00255		1.81232	0.00495		1.46267	0.0205		translocase inner membrane subunit 17-1 [Arabidopsis thaliana]
AT5G07100	19.7781	78.0402	44.6898	71.4505	1.98031	5e-05		1.17604	5e-05		1.85304	5e-05		WRKY DNA-binding protein 26 [Arabidopsis thaliana]
AT2G29350	4.44861	17.5209	9.44361	21.8585	1.97765	5e-05		1.08598	0.00095		2.29677	5e-05		senescence-associated protein 13 [Arabidopsis thaliana]
AT2G26440	15.84	61.7375	37.5306	64.8089	1.96257	5e-05		1.2445	5e-05		2.03262	5e-05		Probable pectinesterase/pectinesterase inhibitor 12 [Arabidopsis thaliana]
AT2G36780	0.646865	2.45189	1.4539	1.93179	1.92236	0.00105		1.16839	0.02965		1.5784	0.00465		UDP-glucosyl transferase 73C3 [Arabidopsis thaliana]
AT1G64170	11.3642	43.0417	22.9197	30.6695	1.92124	5e-05		1.01209	5e-05		1.43231	5e-05		cation/H(+) antiporter 16 [Arabidopsis thaliana]
AT4G09420	2.79971	10.5934	7.71279	11.3752	1.91982	5e-05		1.46198	0.00015		2.02254	5e-05		TIR-NBS class of disease resistance protein [Arabidopsis thaliana]
AT1G52200	37.0237	139.057	104.847	137.371	1.90916	5e-05		1.50176	5e-05		1.89156	5e-05		PLAC8 family protein [Arabidopsis PCR8_ARATH RecName: Full=Protein PLANT CADMIUM RESISTANCE 8; Short=AtPCR8 [Arabidopsis thaliana]
AT5G67060	1.31313	4.84301	3.00621	3.45942	1.88289	0.00035		1.19494	0.0136		1.39752	0.00405		transcription factor HEC1 [Arabidopsis thaliana]
AT1G67520	1.20713	4.44758	2.83438	3.85712	1.88144	5e-05		1.23145	0.0017		1.67594	5e-05		G-type lectin S-receptor-like serine/threonine-protein kinase [Arabidopsis thaliana]
AT2G29740	3.98586	14.616	8.32266	13.1793	1.87459	5e-05		1.06215	0.0012		1.72531	5e-05		UDP-glucosyl transferase 71C2 [Arabidopsis thaliana]
AT2G20142	2.40955	8.78133	6.39415	5.7538	1.86568	5e-05		1.40799	0.00115		1.25575	0.0028		Toll-Interleukin-Resistance domain-containing protein [Arabidopsis thaliana]
AT4G12470	286.491	1040.8	713.474	1015.77	1.86113	5e-05		1.31637	5e-05		1.82601	5e-05		azelaic acid induced 1 [Arabidopsis ERLL1_ARATH RecName: Full=pEARLI1-like lipid transfer protein 1; AltName: Full=Protein AZELAIC ACID
AT5G16080	1.38485	4.99019	2.89789	3.93578	1.84937	5e-05		1.06527	0.0138		1.50692	0.00075		carboxyesterase 17 [Arabidopsis CXE17_ARATH RecName: Full=Probable carboxylesterase 17; AltName: Full=AtCXE17 [Arabidopsis thaliana]
AT4G19420	32.0042	115.304	88.1928	67.3972	1.84911	5e-05		1.4624	5e-05		1.07443	5e-05		putative pectinacetylesterase [Arabidopsis thaliana]
AT5G48430	1.65758	5.93231	4.72546	3.76779	1.83952	5e-05		1.51138	0.00045		1.18464	0.00475		aspartyl protease family protein [Arabidopsis thaliana]
AT1G07050	1.50302	5.36667	3.2417	6.68315	1.83616	0.00105		1.10889	0.0341		2.15266	0.00035		CCT motif family protein [Arabidopsis thaliana]
AT2G29460	5.14294	18.3266	11.1241	16.5683	1.83327	5e-05		1.11302	0.00195		1.68776	5e-05		glutathione S-transferase tau 4 [Arabidopsis thaliana]
AT1G70880	3.09455	11.022	6.31723	8.64632	1.83258	5e-05		1.02956	0.0194		1.48236	0.00075		SRPBCC domain-containing protein [Arabidopsis thaliana]
AT4G15690	6.96781	24.4726	15.5319	14.7414	1.81239	5e-05		1.15646	0.00235		1.0811	0.0043		monothiol glutaredoxin-S5 [Arabidopsis thaliana]
AT3G28540	8.3044	29.1391	18.0371	17.9786	1.81101	5e-05		1.11902	5e-05		1.11433	5e-05		AAA-type ATPase family protein [Arabidopsis thaliana]
AT1G66060	0.122806	0.429576	0.485923	0.69598	1.80653	0.0497		1.98435	0.0342		2.50266	0.01245		uncharacterized protein [Arabidopsis thaliana]
AT1G16130	1.75897	6.1124	5.2175	5.64126	1.79701	5e-05		1.56863	5e-05		1.68129	5e-05		wall-associated receptor kinase-like 2 [Arabidopsis thaliana]
AT1G34180	0.992548	3.35021	2.17624	2.58561	1.75504	5e-05		1.13263	0.0049		1.3813	0.00085		NAC domain containing protein 16 [Arabidopsis thaliana]
AT1G30720	11.4792	38.2725	24.3037	32.656	1.73729	5e-05		1.08215	5e-05		1.50833	5e-05		FAD-binding Berberine family protein [Arabidopsis thaliana]
AT3G26220	6.67512	22.0832	13.4628	21.2399	1.72608	5e-05		1.01211	5e-05		1.66991	5e-05		cytochrome P450 71B3 [Arabidopsis C71B3_ARATH RecName: Full=Cytochrome P450 71B3 [Arabidopsis thaliana]
AT3G29810	3.84113	12.6781	8.98426	11.3969	1.72274	5e-05		1.22587	0.00015		1.56904	5e-05		COBRA-like protein 2 [Arabidopsis COBL2_ARATH RecName: Full=COBRA-like protein 2; Flags: Precursor [Arabidopsis thaliana]
AT1G12780	41.2649	136.049	96.2062	124.079	1.72114	5e-05		1.22121	5e-05		1.58827	5e-05		bifunctional UDP-glucose 4-epimerase and UDP-xylose 4-epimerase 1 [Arabidopsis thaliana]
AT5G23660	15.2721	49.9235	32.1284	40.4771	1.70882	5e-05		1.07295	5e-05		1.40621	5e-05		bidirectional sugar transporter SWEET12 [Arabidopsis thaliana]
AT2G41231	7.34925	23.6331	23.9889	39.2622	1.68514	0.0003		1.7067	0.0003		2.41747	5e-05		uncharacterized protein [Arabidopsis thaliana]
AT5G64572	60.6702	194.693	125.616	173.577	1.68214	5e-05		1.04996	5e-05		1.51652	5e-05		beta-D-xylosidase 4 [Arabidopsis BXL4_ARATH RecName: Full=Beta-D-xylosidase 4; Short=AtBXL4; Flags: Precursor [Arabidopsis thaliana]
AT1G10340	1.58343	5.08016	3.8947	3.22573	1.68182	5e-05		1.29846	0.0008		1.02657	0.00555		ankyrin repeat-containing protein [Arabidopsis thaliana]
AT3G05730	394.925	1254.59	806.238	1192.15	1.66757	5e-05		1.02963	5e-05		1.59392	5e-05		defensin-like protein 205 [Arabidopsis thaliana]
AT1G17665	1.57429	4.99233	3.48622	9.76608	1.66501	0.0004		1.14696	0.01005		2.63308	5e-05		uncharacterized protein [Arabidopsis thaliana]
AT5G03360	1.70313	5.3403	4.87982	4.24554	1.64873	5e-05		1.51864	5e-05		1.31776	0.0004		C1 domain-containing protein [Arabidopsis thaliana]
AT1G61810	1.01993	3.19118	2.04591	2.40674	1.64562	0.00065		1.00427	0.02275		1.23861	0.0061		beta-glucosidase 45 [Arabidopsis BGL45_ARATH RecName: Full=Beta-glucosidase 45; Short=AtBGLU45; Flags: Precursor [Arabidopsis thaliana]
AT4G39480	0.635916	1.98796	1.96947	2.19188	1.64438	0.0006		1.6309	0.0008		1.78526	0.00015		cytochrome P450, family 96, subfamily A, polypeptide 9 [Arabidopsis thaliana]
AT4G33985	2.40078	7.48367	5.26648	6.40874	1.64024	0.00135		1.13334	0.01785		1.41654	0.0042		uncharacterized protein [Arabidopsis thaliana]
AT5G14780	139.836	435.79	282.752	429.292	1.6399	5e-05		1.0158	5e-05		1.61822	5e-05		formate dehydrogenase [Arabidopsis FDH_ARATH RecName: Full=Formate dehydrogenase, mitochondrial; AltName: Full=NAD-dependent formate deh
AT1G31290	0.576771	1.77851	1.43499	1.39336	1.6246	0.0001		1.31497	0.0015		1.2725	0.00205		argonaute 3 [Arabidopsis thaliana]
AT4G15700	13.7641	41.5692	34.8624	31.7372	1.5946	5e-05		1.34076	0.00015		1.20526	0.0011		monothiol glutaredoxin-S3 [Arabidopsis thaliana]
AT3G21080	1.18561	3.54755	4.71021	4.06907	1.58119	0.00395		1.99016	0.00035		1.77907	0.00125		ABC transporter-like protein [Arabidopsis thaliana]
AT1G19380	23.5903	70.3731	51.5498	60.202	1.57683	5e-05		1.12777	5e-05		1.35162	5e-05		uncharacterized protein [Arabidopsis thaliana]
AT1G63055	0	2.95382	2.03992	3.43075	1.56258	5e-05		1.02851	5e-05		1.77852	5e-05		uncharacterized protein [Arabidopsis thaliana]
AT2G14560	18.0961	53.3475	42.1565	52.5899	1.55974	5e-05		1.22008	5e-05		1.53911	5e-05		protein LURP1 [Arabidopsis thaliana]
AT2G26560	38.9743	114.62	103.798	141.304	1.55626	5e-05		1.41318	5e-05		1.85821	5e-05		phospholipase A 2A [Arabidopsis PLP2_ARATH RecName: Full=Patatin-like protein 2; Short=AtPLP2; AltName: Full=Patatin-related phospholipa
AT1G51790	4.47989	13.1624	9.26178	13.0499	1.55489	5e-05		1.04783	5e-05		1.5425	5e-05		leucine-rich repeat protein kinase-like protein [Arabidopsis thaliana]
AT5G14120	78.809	227.599	197.046	232.004	1.53006	5e-05		1.3221	5e-05		1.55772	5e-05		major facilitator protein [Arabidopsis thaliana]
AT1G16110	4.39178	12.6082	9.21534	10.1784	1.52148	5e-05		1.06923	0.0001		1.21263	5e-05		wall associated kinase-like 6 [Arabidopsis thaliana]
AT1G10550	1.75756	5.03967	6.09772	4.69645	1.51976	0.00045		1.7947	0.0001		1.418	0.00125		probable xyloglucan endotransglucosylase/hydrolase protein 33 [Arabidopsis thaliana]
AT2G39518	7.49641	21.4058	16.9954	20.4	1.51373	5e-05		1.18087	0.00135		1.4443	0.0001		uncharacterized protein [Arabidopsis thaliana]
AT5G61160	10.3039	29.3803	26.6108	30.5452	1.51166	5e-05		1.36882	5e-05		1.56776	5e-05		anthocyanin 5-aromatic acyltransferase 1 [Arabidopsis thaliana]
AT1G18290	1.0951	3.10603	2.34486	2.61234	1.50401	0.006		1.09844	0.04295		1.25428	0.0187		uncharacterized protein [Arabidopsis thaliana]
AT3G50010	2.12497	6.01026	4.48658	7.15404	1.49998	5e-05		1.07817	0.0006		1.75132	5e-05		cysteine/histidine-rich C1 domain-containing protein [Arabidopsis thaliana]
AT5G14920	121.5	343.2	262.331	332.964	1.49809	5e-05		1.11043	5e-05		1.45441	5e-05		gibberellin-regulated protein 14 [Arabidopsis thaliana]
AT4G02520	572.244	1614.44	1158.44	1591.22	1.49633	5e-05		1.01748	0.0001		1.47543	5e-05		glutathione S-transferase F2 [Arabidopsis thaliana]
AT2G15890	107.393	302.742	262.09	256.163	1.49519	5e-05		1.28716	5e-05		1.25416	5e-05		maternal effect embryo arrest 14 protein [Arabidopsis thaliana]
AT5G44575	6.55268	18.4577	17.7156	19.2008	1.49407	0.00285		1.43486	0.00375		1.55101	0.0021		uncharacterized protein [Arabidopsis thaliana]
AT2G02810	9.86392	27.7437	21.6265	25.6377	1.49193	5e-05		1.13257	5e-05		1.37803	5e-05		UDP-galactose transporter 1 [Arabidopsis thaliana]
AT1G15670	19.1374	53.6473	44.7594	55.39	1.48711	5e-05		1.2258	5e-05		1.53323	5e-05		F-box protein KMD [Arabidopsis FK126_ARATH RecName: Full=F-box/kelch-repeat protein At1g15670 [Arabidopsis thaliana]
AT3G15450	359.492	1004.1	854.826	773.094	1.48187	5e-05		1.24967	5e-05		1.10468	5e-05		aluminum induced protein with YGL and LRDR motif [Arabidopsis thaliana]
AT1G51800	14.0718	38.8143	29.6269	32.4166	1.46378	5e-05		1.0741	5e-05		1.20393	5e-05		putative leucine-rich repeat protein kinase [Arabidopsis thaliana]
AT3G22460	3.3382	9.18438	7.08065	8.89263	1.46011	0.00015		1.08481	0.00245		1.41354	0.0002		O-acetylserine (thiol) lyase (OAS-TL) isoform A2 [Arabidopsis thaliana]
AT2G19190	5.14024	14.1181	11.4827	10.4758	1.45764	5e-05		1.15955	5e-05		1.02715	0.0001		FLG22-induced receptor-like kinase 1 [Arabidopsis thaliana]
AT3G01290	111.926	306.609	251.429	274.211	1.45385	5e-05		1.16761	5e-05		1.29274	5e-05		SPFH/Band 7/PHB domain-containing membrane-associated protein [Arabidopsis thaliana]
AT3G23550	11.5246	31.5369	27.4979	41.6447	1.45232	5e-05		1.2546	5e-05		1.85342	5e-05		MATE efflux family protein LAL5 [Arabidopsis thaliana]
AT5G53730	5.56176	15.1488	11.6558	15.5301	1.44559	0.0001		1.06743	0.0037		1.48145	0.0001		late embryogenesis abundant hydroxyproline-rich glycoprotein [Arabidopsis thaliana]
AT2G29950	1.33837	3.59306	2.91426	3.14918	1.42474	0.0096		1.12265	0.03715		1.2345	0.0234		protein ELF4-like 1 [Arabidopsis EF4L1_ARATH RecName: Full=Protein ELF4-LIKE 1 [Arabidopsis thaliana]
AT4G02380	324.567	864.702	661.199	1196.13	1.41369	5e-05		1.02657	5e-05		1.88179	5e-05		T14P8.2 [Arabidopsis thaliana]
AT5G61520	9.26132	24.1045	20.6128	31.1926	1.38001	5e-05		1.15425	5e-05		1.75191	5e-05		sugar transport protein 3 [Arabidopsis thaliana]
AT1G51850	6.97409	18.1251	14.6349	15.3463	1.37791	5e-05		1.06934	5e-05		1.13781	5e-05		Leucine-rich repeat protein kinase family protein [Arabidopsis thaliana]
AT5G05320	2.04824	5.23552	4.29982	4.9566	1.35395	0.00055		1.06989	0.0055		1.27497	0.00095		FAD/NAD(P)-binding oxidoreductase family protein [Arabidopsis thaliana]
AT1G69900	5.33527	13.2349	11.4556	12.7309	1.31071	5e-05		1.10242	0.0005		1.2547	5e-05		Actin cross-linking protein [Arabidopsis thaliana]
AT2G43820	33.4989	82.337	68.1121	84.4757	1.29743	5e-05		1.0238	5e-05		1.33442	5e-05		UDP-glucosyltransferase 74F2 [Arabidopsis thaliana]
AT2G30770	3.26516	7.98741	7.40118	8.11349	1.29057	0.00025		1.1806	0.0006		1.31317	0.0002		cytochrome P450, family 71, subfamily A, polypeptide 13 [Arabidopsis thaliana]
AT2G15880	11.9509	28.9854	25.3693	30.6251	1.27821	5e-05		1.08596	5e-05		1.3576	5e-05		pollen-specific leucine-rich repeat extensin-like protein 3 [Arabidopsis thaliana]
AT1G22400	9.23322	22.3283	22.0445	26.2475	1.27397	5e-05		1.25551	5e-05		1.50727	5e-05		UDP-glycosyltransferase 85A1 [Arabidopsis thaliana]
AT4G40065	2.54042	6.13921	5.15794	7.69577	1.27299	0.0025		1.02173	0.014		1.599	0.00045		hypothetical protein [Arabidopsis thaliana]
AT1G11260	54.233	129.957	129.554	125.915	1.26079	5e-05		1.25631	5e-05		1.21521	5e-05		sugar transporter 1 [Arabidopsis STP1_ARATH RecName: Full=Sugar transport protein 1; AltName: Full=Glucose transporter; AltName: Full=He
AT2G05540	46.6007	110.914	103.539	118.729	1.25102	5e-05		1.15175	5e-05		1.34925	5e-05		glycine-rich protein [Arabidopsis putative glycine-rich protein [Arabidopsis thaliana]
AT2G18660	3.23937	7.67545	6.9289	10.2577	1.24454	0.00525		1.09691	0.01245		1.66292	0.0003		plant natriuretic peptide A [Arabidopsis thaliana]
AT1G28660	12.3316	29.0724	26.7183	35.0317	1.23729	5e-05		1.11547	5e-05		1.5063	5e-05		GDSL esterase/lipase [Arabidopsis GDL12_ARATH RecName: Full=GDSL esterase/lipase At1g28660; AltName: Full=Extracellular lipase At1g28660
AT3G47800	55.0029	128.956	115.977	156.998	1.2293	5e-05		1.07626	0.00015		1.51317	5e-05		putative aldose 1-epimerase [Arabidopsis thaliana]
AT2G28630	27.176	63.1459	66.5671	90.9945	1.21636	5e-05		1.29248	5e-05		1.74345	5e-05		3-ketoacyl-CoA synthase 12 [Arabidopsis thaliana]
AT2G43140	9.08895	20.9824	18.8081	27.8254	1.20699	5e-05		1.04917	0.0004		1.61422	5e-05		transcription factor bHLH129 [Arabidopsis thaliana]
AT1G60140	25.7781	58.9489	57.551	67.1546	1.19332	5e-05		1.1587	5e-05		1.38134	5e-05		putative alpha,alpha-trehalose-phosphate synthase [UDP-forming]
AT1G75750	147.716	335.936	370.905	376.396	1.18536	5e-05		1.32822	5e-05		1.34943	5e-05		GA-responsive GAST1 protein-like protein [Arabidopsis thaliana]
AT3G13437	5.32185	12.0188	11.1693	10.9157	1.17529	0.01445		1.06954	0.02535		1.0364	0.02915		unknown [Arabidopsis thaliana]
AT3G20395	4.37678	9.88016	17.9577	19.5924	1.17466	0.00275		2.03666	5e-05		2.16235	5e-05		unknown [Arabidopsis thaliana]
AT1G63180	3.8236	8.49197	7.93728	8.67631	1.15117	0.00065		1.05371	0.0013		1.18215	0.0005		UDP-glucose 4-epimerase [Arabidopsis thaliana]
AT3G63380	2.01092	4.4565	4.41179	7.08696	1.14806	0.0001		1.13351	0.0001		1.81731	5e-05		putative calcium-transporting ATPase 12 [Arabidopsis thaliana]
AT2G17230	20.7254	45.9013	46.6339	47.7633	1.14714	5e-05		1.16998	5e-05		1.2045	5e-05		protein exordium like 5 [Arabidopsis thaliana]
AT3G22235	18.4426	40.7429	69.1429	62.8917	1.14351	0.0099		1.90654	5e-05		1.76983	5e-05		uncharacterized protein [Arabidopsis thaliana]
AT3G22231	12.5047	27.4635	29.4504	25.3481	1.13505	0.0023		1.23582	0.00125		1.01941	0.00515		protein PATHOGEN AND CIRCADIAN CONTROLLED 1 [Arabidopsis thaliana]
AT2G26980	28.0885	60.9663	57.2521	66.4184	1.11803	5e-05		1.02735	5e-05		1.2416	5e-05		CBL-interacting serine/threonine-protein kinase 3 [Arabidopsis thaliana]
AT1G65845	92.3088	195.234	185.342	189.846	1.08066	5e-05		1.00565	5e-05		1.04029	5e-05		hypothetical protein [Arabidopsis thaliana]
AT3G50470	1.81769	3.83391	5.08709	4.28519	1.07671	0.0274		1.48473	0.00265		1.23725	0.0111		RPW8-like protein 3 [Arabidopsis AF273059_3 HR3 [Arabidopsis hypothetical protein [Arabidopsis th
AT5G53550	24.1603	50.2366	48.4943	58.2915	1.0561	5e-05		1.00518	5e-05		1.27065	5e-05		metal-nicotianamine transporter YSL3 [Arabidopsis thaliana]
AT1G02860	8.32635	17.3035	16.6718	17.1752	1.05531	0.00075		1.00165	0.0017		1.04457	0.00095		E3 ubiquitin-protein ligase BAH1 [Arabidopsis thaliana]

## Sheet: down-regulated
Supplemental Dataset 1. Differentially regualted genes.
Note: This table lists significanly down-regulated genes (254)(FC≤0.5,p＜0.05) only in the bli mutant plants compared to that in the WT plants.
log2FC: log2-transformed fold change of gene expression level.
Locus number	WT	bli	bli ire1a	bli ire1b	log2FC	p-value		log2FC	p-value		log2FC	p-value		NR_Description
					(bli/WT)			(bli ire1a/WT)			(bli ire1b/WT)
AT4G00480	7.33611	2.75879	7.13091	3.68304	-1.41098	5e-05		-0.0409291	0.8768		-0.994118	0.0012		transcription factor MYC1 [Arabidopsis thaliana]
AT1G75040	28.0768	9.14163	32.0794	14.1464	-1.61886	5e-05		0.192269	0.3818		-0.988944	5e-05		pathogenesis-related protein 5 [Arabidopsis thaliana]
AT1G20700	4.34729	1.45312	2.79492	2.19078	-1.58096	0.0045		-0.637309	0.19135		-0.988672	0.0405		WUSCHEL-related homeobox 14 [Arabidopsis thaliana]
AT3G49750	7.46175	3.64526	4.78938	3.77051	-1.03349	0.00455		-0.639675	0.0606		-0.984754	0.0072		receptor like protein 44 [Arabidopsis thaliana]
AT1G06360	39.4183	18.854	45.0409	20.1503	-1.06399	5e-05		0.19237	0.3401		-0.968064	5e-05		delta-9 desaturase-like 5 protein [Arabidopsis thaliana]
AT2G05632	4.23786	1.71411	2.56397	2.17018	-1.30588	0.0081		-0.724957	0.0779		-0.965521	0.02945		uncharacterized protein [Arabidopsis thaliana]
AT1G34245	8.5715	2.10366	7.14308	4.41563	-2.02665	0.0004		-0.263001	0.50495		-0.956928	0.0298		protein EPIDERMAL PATTERNING FACTOR 2 [Arabidopsis thaliana]
AT5G48940	2.26292	0.880218	1.50282	1.16646	-1.36225	0.00015		-0.590513	0.0658		-0.956049	0.0055		LRR receptor-like serine/threonine-protein kinase RCH1 [Arabidopsis thaliana]
AT4G39210	14.5197	6.58824	9.83233	7.48954	-1.14005	5e-05		-0.562406	0.01415		-0.955063	0.0001		glucose-1-phosphate adenylyltransferase large subunit 3 [Arabidopsis thaliana]
AT2G44940	19.9311	6.99344	12.5352	10.2875	-1.51095	5e-05		-0.669036	0.00755		-0.954129	0.00025		ethylene-responsive transcription factor ERF034 [Arabidopsis thaliana]
AT1G17700	7.56051	3.3146	5.51931	3.90282	-1.18965	0.0032		-0.453996	0.20995		-0.953967	0.01825		prenylated RAB acceptor 1.F1 [Arabidopsis thaliana]
AT2G46720	2.53651	1.01644	2.28192	1.30959	-1.31932	0.0014		-0.152597	0.6234		-0.95373	0.00575		3-ketoacyl-CoA synthase 13 [Arabidopsis thaliana]
AT5G17800	4.75311	1.69648	3.04003	2.4563	-1.48633	0.0007		-0.644786	0.0768		-0.952385	0.0136		myb domain protein 56 [Arabidopsis MYB transcription factor [Arabidopsis thaliana]
AT3G20380	11.7652	5.22094	8.45499	6.08276	-1.17214	0.0001		-0.476651	0.07275		-0.951728	0.0012		TRAF-like family protein [Arabidopsis thaliana]
AT5G44400	28.7677	13.8512	18.712	14.8788	-1.05444	5e-05		-0.620486	0.00225		-0.951192	5e-05		FAD-binding and BBE domain-containing protein [Arabidopsis thaliana]
AT3G61830	10.345	4.60694	8.86162	5.35167	-1.16705	5e-05		-0.223291	0.3289		-0.950873	0.00015		auxin response factor 18 [Arabidopsis thaliana]
AT5G01600	228.122	112.929	178.666	118.456	-1.01439	5e-05		-0.35254	0.07105		-0.945454	5e-05		ferretin 1 [Arabidopsis thaliana]
AT4G37980	44.9839	20.5341	41.7496	23.3656	-1.13139	5e-05		-0.107646	0.57675		-0.945023	5e-05		cinnamyl alcohol dehydrogenase 7 [Arabidopsis thaliana]
AT1G51400	265.998	122.158	221.917	138.426	-1.12267	0.00025		-0.261395	0.3581		-0.9423	0.0011		photosystem II 5 kD protein [Arabidopsis thaliana]
AT5G06270	22.4986	11.1713	16.647	11.7204	-1.01004	0.00025		-0.434573	0.068		-0.940813	0.0005		uncharacterized protein [Arabidopsis thaliana]
AT5G15070	3.44589	1.68419	2.32082	1.79527	-1.03282	0.00135		-0.570242	0.04255		-0.940676	0.00225		phosphoglycerate mutase-like protein [Arabidopsis thaliana]
AT2G18328	44.8604	21.714	30.8375	23.4067	-1.04682	0.0018		-0.540757	0.06155		-0.938521	0.003		protein RADIALIS-like 4 [Arabidopsis thaliana]
AT1G29440	15.9643	4.94266	11.8771	8.33864	-1.69149	0.0003		-0.426667	0.217		-0.936965	0.01555		protein SMALL AUXIN UPREGULATED 63 [Arabidopsis thaliana]
AT2G21590	8.42732	3.91685	5.32514	4.41487	-1.10538	0.0002		-0.662254	0.01255		-0.932703	0.0009		glucose-1-phosphate adenylyltransferase large subunit [Arabidopsis thaliana]
AT2G17270	3.05664	1.35368	2.28825	1.60209	-1.17506	0.0072		-0.417702	0.2541		-0.931991	0.0206		phosphate transporter 3;3 [Arabidopsis thaliana]
AT3G25620	1.51205	0.646274	1.1355	0.794137	-1.22629	0.00585		-0.413178	0.28535		-0.929046	0.0239		ABC transporter G family member 21 [Arabidopsis thaliana]
AT1G52190	38.3035	15.1795	30.7926	20.1333	-1.33535	5e-05		-0.314893	0.0953		-0.927893	5e-05		nitrate transporter 1.11 [Arabidopsis thaliana]
AT2G28990	1.54196	0.743891	1.212	0.810635	-1.0516	0.0114		-0.347376	0.35785		-0.927641	0.0224		putative LRR receptor-like serine/threonine-protein kinase [Arabidopsis thaliana]
AT4G27595	7.89561	3.63764	5.60824	4.15472	-1.11805	5e-05		-0.493503	0.02275		-0.926299	5e-05		uncharacterized protein [Arabidopsis thaliana]
AT5G60880	4.60271	1.30221	4.16104	2.42221	-1.82152	0.00055		-0.145539	0.68675		-0.92616	0.02375		protein BREAKING OF ASYMMETRY IN THE STOMATAL LINEAGE [Arabidopsis thaliana]
AT4G29030	66.35	23.4987	62.96	35.0348	-1.49752	5e-05		-0.0756609	0.71105		-0.921308	0.0001		putative membrane lipoprotein [Arabidopsis thaliana]
AT4G22505	114.507	40.2298	94.0553	60.6138	-1.5091	5e-05		-0.283855	0.15035		-0.917718	5e-05		Bifunctional inhibitor/lipid-transfer protein/seed storage 2S albumin superfamily protein [Arabidopsis thaliana]
AT2G35760	16.6566	7.85453	12.5761	8.81958	-1.0845	0.0006		-0.405409	0.1358		-0.917312	0.0024		CASP-like protein [Arabidopsis CSPL7_ARATH RecName: Full=CASP-like protein At2g35760 [Arabidopsis thaliana]
AT1G50110	8.65639	4.20879	5.18918	4.59206	-1.04036	0.00255		-0.738259	0.01685		-0.914624	0.005		branched-chain-amino-acid aminotransferase 6 [Arabidopsis thaliana]
AT1G62400	3.53744	1.20477	2.68998	1.87798	-1.55395	0.0015		-0.39511	0.31655		-0.913524	0.0368		flag-tagged protein kinase domain of putative mitogen-activated protein kinase kinase kinase [synthetic construct]
AT4G30130	1.94959	0.692635	1.60248	1.04096	-1.493	0.00165		-0.282864	0.4336		-0.905256	0.02005		uncharacterized protein [Arabidopsis thaliana]
AT2G18450	1.51903	0.75205	1.1449	0.811139	-1.01425	0.03735		-0.407929	0.3316		-0.905129	0.0437		succinate dehydrogenase [ubiquinone]
AT3G23000	134.635	64.7486	101.857	72.0812	-1.05613	5e-05		-0.402508	0.03185		-0.901359	5e-05		CBL-interacting serine/threonine-protein kinase 7 [Arabidopsis thaliana]
AT5G12970	2.807	1.39509	1.62218	1.50285	-1.00867	0.00645		-0.791095	0.0218		-0.901328	0.01025		calcium-dependent lipid-binding domain-containing plant phosphoribosyltransferase-like protein [Arabidopsis thaliana]
AT5G02540	7.4625	3.0848	5.18749	4.00275	-1.27448	0.0012		-0.524622	0.08915		-0.898668	0.0061		NAD(P)-binding Rossmann-fold superfamily protein [Arabidopsis thaliana]
AT5G22580	132.82	59.011	86.1776	71.3651	-1.17042	5e-05		-0.624088	0.002		-0.896182	5e-05		stress responsive A/B Barrel domain-containing protein [Arabidopsis thaliana]
AT1G02800	3.64584	1.46479	2.66447	1.96322	-1.31556	0.00235		-0.452403	0.17925		-0.893029	0.01195		endoglucanase 1 [Arabidopsis GUN1_ARATH RecName: Full=Endoglucanase 1; AltName: Full=Cellulase 2; Short=AtCEL2; AltName: Full=Endo-1,4-b
AT2G21140	79.1956	38.6149	54.2907	42.6632	-1.03626	5e-05		-0.544715	0.00405		-0.892428	5e-05		proline-rich protein 2 [Arabidopsis PRP2_ARATH RecName: Full=Proline-rich protein 2; Short=AtPRP2; Flags: Precursor [Arabidopsis thalian
AT2G26040	10.1731	3.26513	6.61509	5.48825	-1.63955	0.00345		-0.620927	0.1322		-0.890341	0.03995		abscisic acid receptor PYL2 [Arabidopsis thaliana]
AT1G04700	1.12355	0.556918	0.81286	0.60679	-1.01253	0.01365		-0.466986	0.2033		-0.888795	0.02015		PB1 domain-containing protein tyrosine kinase [Arabidopsis thaliana]
AT3G13610	24.3416	9.09824	14.9747	13.1748	-1.41976	5e-05		-0.700897	0.0068		-0.885643	0.0007		feruloyl CoA ortho-hydroxylase 1 [Arabidopsis thaliana]
AT4G37970	3.06328	1.40906	1.97401	1.658	-1.12034	0.01915		-0.633948	0.12475		-0.885633	0.04355		cinnamyl-alcohol dehydrogenase 6 [Arabidopsis thaliana]
AT3G55760	24.1852	11.2737	18.488	13.1137	-1.10116	5e-05		-0.387535	0.051		-0.88305	5e-05		uncharacterized protein [Arabidopsis thaliana]
AT3G61950	4.51916	2.01116	3.11649	2.47028	-1.16803	0.00445		-0.536133	0.138		-0.87138	0.0231		transcription factor bHLH67 [Arabidopsis thaliana]
AT5G60850	26.1752	12.7988	20.2477	14.318	-1.03219	0.0001		-0.370443	0.0754		-0.870371	0.00015		OBF binding protein 4 [Arabidopsis DOF54_ARATH RecName: Full=Dof zinc finger protein DOF5.4; Short=AtDOF5.4; AltName: Full=OBF-binding p
AT5G49850	4.69633	1.69359	3.44387	2.57249	-1.47145	0.0001		-0.447503	0.1296		-0.868368	0.0053		jacalin lectin family protein [Arabidopsis thaliana]
AT5G64110	9.42852	4.51455	8.01187	5.17668	-1.06245	0.0014		-0.234892	0.39575		-0.865004	0.00525		peroxidase 70 [Arabidopsis thaliana]
AT1G19490	3.84122	1.9099	2.26574	2.11689	-1.00807	0.00635		-0.761582	0.02975		-0.859618	0.019		basic-leucine zipper transcription factor family protein [Arabidopsis thaliana]
AT3G21950	7.21844	2.57865	4.82734	3.98488	-1.48507	0.0004		-0.580459	0.0708		-0.857151	0.01095		methyltransferase [Arabidopsis S-adenosyl-L-methionine:salicylic acid carboxyl methyltransferase-like protein; floral nectary-specif
AT1G23080	63.9796	30.1096	44.1316	35.3544	-1.08739	5e-05		-0.5358	0.004		-0.855722	5e-05		auxin efflux carrier component 7 [Arabidopsis thaliana]
AT3G08770	188	78.0133	133.474	104.093	-1.26894	5e-05		-0.494174	0.00955		-0.85286	5e-05		lipid-transfer protein 6 [Arabidopsis thaliana]
AT2G32160	5.14356	2.05183	4.907	2.85281	-1.32586	0.00085		-0.067926	0.8297		-0.850384	0.01405		uncharacterized protein [Arabidopsis thaliana]
AT1G54890	4.53878	2.00577	3.02311	2.51886	-1.17815	0.007		-0.586271	0.1356		-0.849534	0.0366		Late embryogenesis abundant-related protein [Arabidopsis thaliana]
AT5G25620	3.05458	1.43175	2.65082	1.69909	-1.09319	0.00505		-0.204535	0.5379		-0.846212	0.0194		flavin-containing monooxygenase YUCCA6 [Arabidopsis thaliana]
AT3G50890	5.80426	2.55213	5.44076	3.25619	-1.18541	0.00465		-0.093304	0.7845		-0.833927	0.0273		homeobox protein 28 [Arabidopsis ZHD7_ARATH RecName: Full=Zinc-finger homeodomain protein 7; Short=AtZHD7; AltName: Full=Homeobox protei
AT2G28410	19.3169	9.49771	15.5307	10.8476	-1.02421	0.0021		-0.314741	0.25985		-0.832488	0.00625		uncharacterized protein [Arabidopsis thaliana]
AT4G22990	7.83607	3.59261	6.38547	4.41339	-1.1251	0.0002		-0.295337	0.2223		-0.828243	0.00195		SPX domain-containing membrane protein [Arabidopsis thaliana]
AT4G18050	3.08719	1.46219	2.14034	1.7417	-1.07816	0.00055		-0.528454	0.05295		-0.825798	0.00555		P-glycoprotein 9 [Arabidopsis AB9B_ARATH RecName: Full=ABC transporter B family member 9; Short=ABC transporter ABCB.9; Short=AtABCB9;
AT1G79910	2.81163	1.39604	2.09092	1.5872	-1.01007	0.0234		-0.427269	0.27785		-0.824923	0.04215		Regulator of Vps4 activity in the MVB pathway protein [Arabidopsis thaliana]
AT2G17260	1.63122	0.789921	1.1026	0.92379	-1.04617	0.01195		-0.565042	0.12165		-0.820315	0.03435		glutamate receptor [Arabidopsis putative glutamate receptor [Arabidopsis thaliana]
AT5G22740	44.5707	21.9912	34.4009	25.2911	-1.01917	5e-05		-0.373649	0.05025		-0.817466	5e-05		glucomannan 4-beta-mannosyltransferase 2 [Arabidopsis thaliana]
AT5G53210	11.5433	3.7017	9.7564	6.57936	-1.6408	5e-05		-0.242635	0.3843		-0.811037	0.0076		transcription factor SPEECHLESS [Arabidopsis thaliana]
AT1G06830	23.3824	7.77075	22.7412	13.398	-1.5893	0.0007		-0.0401146	0.90485		-0.803405	0.0242		monothiol glutaredoxin-S11 [Arabidopsis thaliana]
AT4G11211	37.3502	15.0122	33.531	21.4078	-1.31498	0.0006		-0.15562	0.6067		-0.802979	0.01705		hypothetical protein EUTSA_v10029180mg [Eutrema salsugineum]
AT3G63440	7.77019	3.59579	5.84519	4.46763	-1.11164	0.0004		-0.4107	0.12905		-0.79844	0.00775		cytokinin oxidase/dehydrogenase 6 [Arabidopsis thaliana]
AT5G47900	5.20309	2.54249	5.24791	2.99906	-1.03313	0.0062		0.0123743	0.968		-0.794858	0.0259		uncharacterized protein [Arabidopsis thaliana]
AT5G19600	9.38766	4.40063	6.5048	5.43394	-1.09306	5e-05		-0.529261	0.0268		-0.788767	0.0014		sulfate transporter 3;5 [Arabidopsis thaliana]
AT1G20380	4.60348	2.20451	2.91499	2.67988	-1.06227	0.001		-0.659234	0.02765		-0.780556	0.0106		Prolyl oligopeptidase family protein [Arabidopsis thaliana]
AT3G22104	11.8427	5.79139	9.15612	6.89548	-1.03202	0.0001		-0.37119	0.1001		-0.780275	0.00125		phototropic-responsive NPH3 family protein [Arabidopsis thaliana]
AT5G56160	2.39554	1.11112	1.71632	1.40014	-1.10834	0.008		-0.481032	0.16955		-0.77478	0.04315		sec14p-like phosphatidylinositol transfer-like protein [Arabidopsis thaliana]
AT5G61660	26.2202	12.9763	23.4537	15.3756	-1.0148	0.00095		-0.160863	0.5398		-0.770036	0.0075		glycine-rich protein [Arabidopsis unnamed protein product [Arabidopsis thaliana]
AT4G09160	19.284	9.29975	18.9827	11.3485	-1.05214	5e-05		-0.0227191	0.9131		-0.764903	0.0002		patellin-5 [Arabidopsis thaliana]
AT2G02450	18.4334	8.2471	12.6964	10.8549	-1.16036	5e-05		-0.537903	0.0245		-0.763976	0.00175		protein LONG VEGETATIVE PHASE 1 [Arabidopsis thaliana]
AT3G43190	30.3179	4.08408	19.7151	17.8648	-2.89209	5e-05		-0.620869	0.00135		-0.76305	0.00035		sucrose synthase 4 [Arabidopsis SUS4_ARATH RecName: Full=Sucrose synthase 4; Short=AtSUS4; AltName: Full=Sucrose-UDP glucosyltransferase
AT2G40475	15.683	7.01354	12.2031	9.29796	-1.16099	0.0002		-0.361954	0.1544		-0.754215	0.0053		uncharacterized protein [Arabidopsis thaliana]
AT4G11290	23.931	8.79749	16.2719	14.2005	-1.44372	5e-05		-0.556498	0.01735		-0.752939	0.00255		peroxidase 39 [Arabidopsis thaliana]
AT4G15393	18.6611	8.90592	10.9408	11.0742	-1.0672	5e-05		-0.770316	0.00135		-0.752832	0.00165		cytochrome P450, family 702, subfamily A, polypeptide 5 [Arabidopsis thaliana]
AT3G06130	18.6225	8.74171	18.4206	11.077	-1.09106	5e-05		-0.0157267	0.93865		-0.74948	0.0006		heavy-metal-associated domain-containing protein [Arabidopsis thaliana]
AT2G03090	27.1312	12.8078	24.656	16.2018	-1.08293	5e-05		-0.138014	0.5115		-0.743799	0.00105		hypothetical protein CARUB_v10017813mg, partial [Capsella rubella]
AT5G07030	78.9452	38.2139	66.3695	47.2714	-1.04675	5e-05		-0.250331	0.182		-0.739884	0.0001		aspartyl protease family protein [Arabidopsis thaliana]
AT3G47010	5.39296	2.61402	4.0718	3.25114	-1.04481	0.0018		-0.405411	0.17155		-0.730132	0.01915		glycosyl hydrolase family protein [Arabidopsis thaliana]
AT1G11850	18.2012	5.74077	16.2418	11.0442	-1.66472	0.00025		-0.164322	0.6228		-0.720745	0.0408		uncharacterized protein [Arabidopsis thaliana]
AT4G17670	14.2888	5.167	10.6841	8.71539	-1.46749	5e-05		-0.419419	0.1622		-0.713248	0.02615		uncharacterized protein [Arabidopsis thaliana]
AT4G11920	3.88433	1.86019	2.85901	2.39697	-1.06222	0.00455		-0.44215	0.17675		-0.696454	0.03765		cell cycle switch protein 52 A2 [Arabidopsis thaliana]
AT1G04800	217.199	102.118	172.013	135.413	-1.08878	5e-05		-0.3365	0.07305		-0.681651	0.0005		glycine-rich protein [Arabidopsis T13860 comes from this gene [Arabidopsis thaliana]
AT1G21540	5.72289	1.78954	4.94092	3.57552	-1.67716	5e-05		-0.211964	0.462		-0.678591	0.02875		probable acyl-activating enzyme 9 [Arabidopsis thaliana]
AT2G41820	15.0205	6.81126	10.8831	9.43799	-1.14094	5e-05		-0.464843	0.01975		-0.670381	0.00135		leucine-rich repeat receptor-like tyrosine-protein kinase [Arabidopsis thaliana]
AT2G40480	15.5646	7.54917	12.0142	9.83908	-1.04388	5e-05		-0.373528	0.095		-0.661673	0.00435		uncharacterized protein [Arabidopsis thaliana]
AT4G20240	5.71885	2.60038	5.4787	3.63232	-1.137	0.00135		-0.0618915	0.82905		-0.654834	0.04115		cytochrome P450, family 71, subfamily A, polypeptide 27 [Arabidopsis thaliana]
AT4G39720	9.94836	4.55201	6.38046	6.34935	-1.12795	0.001		-0.640798	0.04715		-0.64785	0.0406		VQ motif-containing protein [Arabidopsis thaliana]
AT4G15500	7.04652	3.49322	4.36969	4.5149	-1.01235	0.0015		-0.68938	0.02555		-0.642217	0.0309		UDP-glycosyltransferase 84A4 [Arabidopsis thaliana]
AT4G38860	52.9392	22.4143	34.6094	33.9691	-1.23992	5e-05		-0.613172	0.0061		-0.640113	0.00325		SAUR-like auxin-responsive protein [Arabidopsis thaliana]
AT3G49110	86.3801	36.9407	109.727	57.6314	-1.22549	5e-05		0.345148	0.07005		-0.583844	0.0022		peroxidase 33 [Arabidopsis thaliana]
AT5G22555	1.22591	0	0.369222	0	-0.293853	5e-05		-1.73129	0.16085		-0.293853	5e-05		uncharacterized protein [Arabidopsis thaliana]
AT4G33070	39.1573	8.77998	35.4397	51.9638	-2.15699	5e-05		-0.143915	0.45675		0.408226	0.03225		pyruvate decarboxylase 1 [Arabidopsis thaliana]
AT1G43800	65.0985	22.5615	92.2855	156.931	-1.52876	5e-05		0.50348	0.0095		1.26943	5e-05		acyl-[acyl-carrier-protein]
AT2G17850	13.2652	5.64594	22.6669	41.2974	-1.23236	0.0108		0.772941	0.0313		1.6384	5e-05		rhodanese-like domain-containing protein 17 [Arabidopsis thaliana]
AT2G47520	5.89107	2.06959	6.41605	9.98463	-1.50918	0.0047		0.123156	0.76215		0.761179	0.04535		ethylene-responsive transcription factor ERF071 [Arabidopsis thaliana]
AT1G15580	1.74449	0.384604	1.73104	0.448172	-2.18136	0.0349		-0.0111663	0.9779		-1.96068	0.0458		auxin-responsive protein IAA5 [Arabidopsis thaliana]
AT1G78815	2.77985	1.34335	2.07276	1.42465	-1.04917	0.04835		-0.423454	0.35455		-0.9644	0.04665		protein LIGHT SENSITIVE HYPOCOTYLS 7 [Arabidopsis thaliana]
AT5G64000	4.12647	1.40053	3.02782	1.75617	-1.55894	0.04405		-0.446629	0.3833		-1.23248	0.0468		3'(2'),5'-bisphosphate nucleotidase [Arabidopsis thaliana]
AT1G06420	3.35597	1.55329	3.07489	1.73961	-1.1114	0.0239		-0.126195	0.75995		-0.947966	0.04745		uncharacterized protein [Arabidopsis thaliana]
AT5G27220	0.720952	0.230821	0.603365	0.352836	-1.64313	0.0023		-0.256872	0.53745		-1.03091	0.04775		Frigida-like protein [Arabidopsis contains similarity to tropomyosin and kinesin [Arabidopsis Fr
AT1G04457	4.2281	0	0	0	-2.08001	0.0479		-2.08001	0.0479		-2.08001	0.0479		Strong similarity to 50S ribosomal X68078) [Arabidopsis thaliana]
AT5G18010	3.51285	0.736815	2.4682	1.27877	-2.25327	0.0265		-0.509183	0.41735		-1.45789	0.048		small auxin up RNA 19 [Arabidopsis auxin-induced protein-like [Arabidopsis thaliana]
AT3G58810	3.51019	1.44349	2.59744	2.17866	-1.28199	0.00165		-0.434459	0.1984		-0.688108	0.0483		metal tolerance protein A2 [Arabidopsis thaliana]
AT1G33770	0.71098	0.265975	0.843661	0.311544	-1.41852	0.0418		0.246854	0.63115		-1.19037	0.04965		protein kinase family protein [Arabidopsis thaliana]
AT3G46330	1.16764	0.448351	0.764618	0.640649	-1.3809	0.00565		-0.610784	0.1439		-0.865989	0.0497		putative LRR receptor-like serine/threonine-protein kinase MEE39 [Arabidopsis thaliana]
AT3G05140	1.41187	0.391442	1.27099	0.778523	-1.85074	0.0012		-0.151655	0.70715		-0.858796	0.05175		receptor-like cytosolic serine/threonine-protein kinase RBK2 [Arabidopsis thaliana]
AT4G13190	0.678402	0.173834	0.342915	0.0679775	-1.96443	0.04565		-0.984289	0.1761		-3.31901	0.05195		unknown [Arabidopsis thaliana]
AT1G68945	40.7178	18.9694	34.6885	23.6868	-1.10199	0.00665		-0.231202	0.52745		-0.781576	0.0538		uncharacterized protein [Arabidopsis thaliana]
AT1G26250	28.616	13.5131	22.7942	21.582	-1.08246	5e-05		-0.328155	0.1017		-0.406993	0.05435		Proline-rich extensin-like family protein [Arabidopsis thaliana]
AT2G25150	0.576521	0.150566	0.227695	0.222927	-1.93698	0.01705		-1.34027	0.0631		-1.3708	0.05535		HXXXD-type acyl-transferase family protein [Arabidopsis thaliana]
AT1G11112	2.17856	0.769001	1.26612	0.871091	-1.50232	0.03235		-0.782961	0.18045		-1.32248	0.05565		unknown [Arabidopsis thaliana]
AT1G53060	3.11825	0.7988	2.45578	1.42922	-1.96483	0.0109		-0.344555	0.4799		-1.12551	0.05645		legume lectin-like protein [Arabidopsis thaliana]
AT1G13590	14.4915	6.92676	9.26259	7.78327	-1.06495	0.0261		-0.645719	0.14465		-0.896759	0.0566		phytosulfokine 1 precursor [Arabidopsis thaliana]
AT1G61930	3.70682	1.46974	2.73746	1.98354	-1.33462	0.0149		-0.437344	0.32855		-0.902105	0.0567		uncharacterized protein [Arabidopsis thaliana]
AT5G09430	1.06377	0.398676	0.465331	0.33382	-1.4159	0.04795		-1.19286	0.09435		-1.67204	0.05695		alpha/beta-Hydrolases superfamily protein [Arabidopsis thaliana]
AT3G48970	3.04017	1.08032	2.70466	1.35434	-1.49269	0.03585		-0.168705	0.76035		-1.16656	0.0571		Heavy metal transport/detoxification superfamily protein [Arabidopsis unknown protein [Arabidopsis thaliana]
AT3G21050	0.6413	0.112625	0.339764	0.187861	-2.50947	0.02305		-0.916466	0.2157		-1.77133	0.0577		gag-pol polyprotein-like [Arabidopsis thaliana]
AT4G25400	4.0415	1.52576	2.37334	2.03498	-1.40536	0.03445		-0.767972	0.1438		-0.989876	0.05835		transcription factor bHLH118 [Arabidopsis thaliana]
AT4G39250	11.7325	2.79647	5.88369	2.57901	-2.06883	0.0428		-0.995717	0.19045		-2.18562	0.0615		protein RAD-like 1 [Arabidopsis RADL1_ARATH RecName: Full=Protein RADIALIS-like 1; Short=AtRL1; Short=Protein RAD-like 1; AltName: Ful
AT2G39370	2.29313	0.651729	2.05896	1.22001	-1.81497	0.00435		-0.155402	0.7223		-0.910425	0.0618		Probable membrane-associated kinase regulator 4 [Arabidopsis thaliana]
AT4G37390	5.22435	2.38258	4.75078	3.5915	-1.13273	0.0006		-0.137087	0.6233		-0.540665	0.06205		indole-3-acetic acid-amido synthetase GH3.2 [Arabidopsis thaliana]
AT5G02200	3.04539	1.28319	2.7105	1.45704	-1.24689	0.0361		-0.168068	0.73575		-1.06359	0.0621		far-red-elongated hypocotyl1-like protein [Arabidopsis thaliana]
AT3G12955	1.84659	0.632654	1.49331	0.682787	-1.54537	0.0436		-0.30635	0.631		-1.43536	0.0622		SAUR-like auxin-responsive family protein [Arabidopsis thaliana]
AT2G23910	2.5806	1.14131	1.3818	1.39925	-1.17702	0.01545		-0.901158	0.0583		-0.883053	0.063		Rossmann-fold NAD(P)-binding domain-containing protein [Arabidopsis thaliana]
AT1G14390	1.30291	0.577652	1.0156	0.738172	-1.17346	0.01255		-0.359405	0.396		-0.819709	0.0649		probable LRR receptor-like serine/threonine-protein kinase [Arabidopsis thaliana]
AT3G06890	3.04363	1.40433	1.99688	1.42963	-1.11591	0.0384		-0.608045	0.251		-1.09015	0.06685		uncharacterized protein [Arabidopsis thaliana]
AT1G16960	11.0495	3.85003	6.9623	4.89836	-1.52104	0.047		-0.666345	0.2407		-1.17361	0.07		ubiquitin domain-containing protein [Arabidopsis thaliana]
AT5G38540	0.69692	0.130896	0.285013	0.292183	-2.41257	0.0182		-1.28997	0.0695		-1.25412	0.07105		Mannose-binding lectin superfamily protein [Arabidopsis thaliana]
AT4G19560	0.916723	0.360233	0.673806	0.472839	-1.34756	0.0268		-0.444153	0.36335		-0.955137	0.0742		Cyclin-T1-2 [Arabidopsis thaliana]
AT5G38930	4.04255	1.22565	4.90345	2.08755	-1.72172	0.0061		0.278532	0.53425		-0.953455	0.0745		germin-like protein subfamily 1 member 10 [Arabidopsis thaliana]
AT1G19340	2.50563	1.0706	2.02517	1.51726	-1.22675	0.005		-0.30713	0.4072		-0.723705	0.0746		methyltransferase-like protein 2 [Arabidopsis thaliana]
AT5G10990	1.04968	0.281481	0.56338	0.413405	-1.89884	0.04675		-0.897769	0.21765		-1.34432	0.0747		SAUR-like auxin-responsive protein [Arabidopsis thaliana]
AT2G43480	1.45222	0.558262	1.08726	0.6668	-1.37925	0.0337		-0.417563	0.4603		-1.12293	0.07495		probable peroxidase 26 [Arabidopsis PER26_ARATH RecName: Full=Probable peroxidase 26; Short=Atperox P26; AltName: Full=ATP50; Flags: Pre
AT3G09550	1.70022	0.805429	1.08767	1.01377	-1.07789	0.0152		-0.644481	0.1242		-0.745991	0.0755		ankyrin repeat-containing protein [Arabidopsis thaliana]
AT3G12820	2.32662	0.719469	1.5421	1.21502	-1.69323	0.0084		-0.593339	0.2611		-0.937256	0.07605		myb domain protein 10 [Arabidopsis probable MYB-like DNA-binding protein [Arabidopsis thaliana]
AT4G35810	2.66678	0.555809	1.94747	1.37147	-2.26244	0.00275		-0.453498	0.36315		-0.959376	0.0769		oxidoreductase, 2OG-Fe(II) oxygenase family protein [Arabidopsis thaliana]
AT1G15460	0.72931	0.181424	0.505109	0.356126	-2.00717	0.0024		-0.529937	0.28005		-1.03414	0.07715		boron transporter 4 [Arabidopsis BOR4_ARATH RecName: Full=Boron transporter 4 [Arabidopsis thaliana]
AT3G55500	7.34725	1.75486	5.76146	4.85422	-2.06585	5e-05		-0.35077	0.28495		-0.597965	0.07725		expansin A16 [Arabidopsis thaliana]
AT1G78955	0.469818	0.170837	0.319757	0.226932	-1.45948	0.03745		-0.555126	0.34445		-1.04984	0.0784		camelliol C synthase 1 [Arabidopsis LUP3_ARATH RecName: Full=Camelliol C synthase; AltName: Full=Lupeol synthase 3; Short=AtLUP3 [Arabi
AT3G28420	1.93082	0.44102	1.42359	0.912206	-2.1303	0.00725		-0.43968	0.42605		-1.08178	0.07905		putative membrane lipoprotein [Arabidopsis thaliana]
AT3G27070	1.5634	0.514964	0.889329	0.670934	-1.60214	0.0263		-0.813898	0.178		-1.22044	0.0801		mitochondrial import receptor subunit TOM20-1 [Arabidopsis thaliana]
AT4G03340	1.39312	0.690356	1.27531	0.766093	-1.01291	0.04895		-0.127472	0.7759		-0.862728	0.0807		core-2/I-branching beta-1,6-N-acetylglucosaminyltransferase family protein [Arabidopsis thaliana]
AT4G15300	0.716034	0.272246	0.554583	0.331771	-1.39512	0.04615		-0.368625	0.52645		-1.10984	0.08095		cytochrome P450, family 702, subfamily A, polypeptide 2 [Arabidopsis thaliana]
AT5G44120	5.87415	0.10857	0.936945	0.477434	-5.75768	0.00075		-2.64834	0.1122		-3.62101	0.0831		12S seed storage protein CRA1 [Arabidopsis thaliana]
AT2G41300	3.6365	1.52472	2.77296	2.22899	-1.25401	0.00495		-0.391124	0.29335		-0.70616	0.08385		strictosidine synthase-like 1 [Arabidopsis thaliana]
AT5G49330	2.01856	0.605711	1.39113	1.13604	-1.73662	0.0018		-0.537069	0.23265		-0.829313	0.084		myb domain protein 111 [Arabidopsis AF371977_1 putative transcription factor [Arabidopsis thaliana]
AT3G05980	3.10807	0.957766	2.36999	1.85213	-1.69827	0.00325		-0.391138	0.33645		-0.746834	0.08435		uncharacterized protein [Arabidopsis thaliana]
AT1G61480	0.614543	0.288552	0.563117	0.326092	-1.09068	0.0405		-0.126079	0.7923		-0.914235	0.0845		G-type lectin S-receptor-like serine/threonine-protein kinase [Arabidopsis thaliana]
AT1G17090	5.32308	2.59754	3.17383	2.99417	-1.03512	0.0397		-0.746036	0.11295		-0.830105	0.0853		uncharacterized protein [Arabidopsis thaliana]
AT2G16580	1.80607	0.555752	1.47161	0.878772	-1.70034	0.02375		-0.295458	0.59025		-1.03929	0.08675		SAUR-like auxin-responsive protein [Arabidopsis thaliana]
AT2G46850	0.425756	0.0975559	0.311628	0.177953	-2.12573	0.03385		-0.450202	0.48455		-1.25853	0.0874		protein kinase superfamily protein [Arabidopsis thaliana]
AT5G66640	3.07411	1.29732	2.64046	1.97081	-1.24463	0.00485		-0.21938	0.5439		-0.64138	0.0934		protein DA1-related 3 [Arabidopsis thaliana]
AT5G59360	1.7352	0.693991	1.41367	0.938791	-1.32211	0.028		-0.295657	0.5432		-0.886226	0.09345		uncharacterized protein [Arabidopsis thaliana]
AT3G62100	1.9868	0.619065	1.65296	0.95708	-1.68228	0.0227		-0.265395	0.6442		-1.05374	0.0941		auxin-responsive protein IAA30 [Arabidopsis thaliana]
AT1G48470	0.536743	0.14338	0.267479	0.197859	-1.90439	0.0387		-1.00481	0.1634		-1.43976	0.0953		glutamine synthetase cytosolic isozyme 1-5 [Arabidopsis thaliana]
AT5G60780	0.638757	0.123903	0.492998	0.281726	-2.36606	0.02175		-0.373685	0.5203		-1.18097	0.09665		nitrate transporter 2.3 [Arabidopsis thaliana]
AT1G22510	11.152	0.907264	8.22391	5.16379	-3.61964	5e-05		-0.439406	0.44445		-1.1108	0.0984		C3HC4-type RING finger protein [Arabidopsis thaliana]
AT3G20460	1.01231	0.377593	0.815913	0.508508	-1.42275	0.0213		-0.311164	0.5504		-0.993309	0.1014		putative sugar transporter ERD6-like 13 [Arabidopsis thaliana]
AT1G68550	2.72218	0.938579	3.20626	4.63148	-1.53621	0.03005		0.236129	0.6168		0.766711	0.1015		ethylene-responsive transcription factor ERF118 [Arabidopsis thaliana]
AT1G44050	1.35528	0.628867	1.05115	0.832006	-1.10776	0.0193		-0.366622	0.37965		-0.703925	0.1029		cysteine/histidine-rich C1 domain-containing protein [Arabidopsis thaliana]
AT4G28162	5.3908	2.22732	4.7542	2.84111	-1.27519	0.0481		-0.181297	0.7341		-0.924045	0.10375		hydroxyproline-rich glycoprotein family protein [Arabidopsis thaliana]
AT1G24577	2.45441	0.59385	1.66417	1.13803	-2.04721	0.0274		-0.560573	0.367		-1.10884	0.1043		uncharacterized protein [Arabidopsis thaliana]
AT4G24010	1.24368	0.244524	0.457459	0.139288	-2.34657	0.0185		-1.4429	0.10605		-3.15847	0.10515		cellulose synthase-like protein G1 [Arabidopsis thaliana]
AT3G57500	4.81021	1.51721	3.91739	2.83375	-1.66468	0.00315		-0.296207	0.4841		-0.763387	0.1055		uncharacterized protein [Arabidopsis thaliana]
AT4G13260	1.63916	0.582539	1.38423	0.99738	-1.49253	0.006		-0.243873	0.55055		-0.716742	0.10745		protein YUCCA2 [Arabidopsis YUC2_ARATH RecName: Full=Indole-3-pyruvate monooxygenase YUCCA2; AltName: Full=Flavin-containing monooxygena
AT2G17470	0.527842	0.191004	0.487837	0.245179	-1.4665	0.0472		-0.113707	0.84605		-1.10627	0.10995		aluminum-activated malate transporter 6 [Arabidopsis thaliana]
AT5G44578	5.20653	2.17219	3.52892	2.81839	-1.26117	0.04165		-0.561095	0.31265		-0.885451	0.1108		uncharacterized protein [Arabidopsis thaliana]
AT4G25860	0.737799	0.234616	0.464573	0.33918	-1.65293	0.02765		-0.667323	0.26735		-1.12118	0.1124		OSBP(oxysterol binding protein)-related protein 4A [Arabidopsis thaliana]
AT2G15120	0.789862	0.337505	0.399056	0.411825	-1.22669	0.04365		-0.985009	0.0986		-0.939569	0.11295		unknown protein [Arabidopsis thaliana]
AT3G03840	3.32362	1.0441	2.88889	1.86913	-1.6705	0.0085		-0.20224	0.6918		-0.830389	0.11345		SAUR-like auxin-responsive protein [Arabidopsis thaliana]
AT1G01225	3.96776	1.88382	3.48123	2.51959	-1.07466	0.0139		-0.188728	0.6396		-0.655136	0.11355		NC domain-containing protein-like protein [Arabidopsis thaliana]
AT5G39420	0.571028	0.236578	0.371724	0.313445	-1.27125	0.0374		-0.61933	0.2557		-0.865349	0.11515		cyclin-dependent kinase CDC2C [Arabidopsis thaliana]
AT5G25970	0.928989	0.361279	0.637091	0.482074	-1.36255	0.03055		-0.544162	0.3186		-0.946407	0.11595		unknown [Arabidopsis thaliana]
AT5G59000	4.19169	2.05415	4.56571	2.84077	-1.02899	0.0065		0.123307	0.70895		-0.56125	0.11895		RING/FYVE/PHD zinc finger-containing protein [Arabidopsis thaliana]
AT3G06630	0.870228	0.413209	0.622065	0.493402	-1.07452	0.0431		-0.484328	0.32285		-0.81863	0.12055		protein kinase family protein [Arabidopsis thaliana]
AT4G30180	3.98533	1.69045	2.48995	2.25166	-1.23729	0.02355		-0.678582	0.16745		-0.82371	0.12085		uncharacterized protein [Arabidopsis thaliana]
AT5G11190	2.52418	0.4604	1.28497	1.28073	-2.45486	0.0219		-0.97408	0.1521		-0.978848	0.12255		ethylene-responsive transcription factor SHINE 2 [Arabidopsis thaliana]
AT1G29465	6.27511	2.66174	4.9611	3.30938	-1.23727	0.04395		-0.338981	0.54035		-0.92308	0.12295		uncharacterized protein [Arabidopsis thaliana]
AT5G11590	3.26625	1.56402	2.80517	2.10379	-1.06238	0.0152		-0.219547	0.5825		-0.634645	0.12375		dehydration-responsive element-binding protein 3 [Arabidopsis thaliana]
AT5G66610	2.36926	1.11897	1.51667	1.56529	-1.08227	0.0101		-0.643529	0.09225		-0.598007	0.12435		protein DA1-related 7 [Arabidopsis DAR7_ARATH RecName: Full=Protein DA1-related 7 [Arabidopsis thaliana]
AT1G34760	17.1103	7.58478	21.4589	12.838	-1.17369	0.0003		0.326711	0.18895		-0.414445	0.12615		14-3-3-like protein GF14 omicron [Arabidopsis thaliana]
AT3G59250	1.00857	0.409168	0.616072	0.533785	-1.30155	0.03175		-0.71114	0.1967		-0.917981	0.12985		F-box/LRR-repeat protein [Arabidopsis thaliana]
AT4G08100	0.521354	0.219648	0.395935	0.313149	-1.24707	0.02145		-0.397	0.3759		-0.735414	0.1303		putative polyprotein [Arabidopsis thaliana]
AT4G08115	0.825583	0.229195	0.523672	0.514221	-1.84884	0.00365		-0.65675	0.1505		-0.683025	0.1365		gag-pol polymerase [Arabidopsis lyrata subsp. lyrata]
AT1G26410	0.988328	0.455178	1.03239	0.57758	-1.11856	0.0397		0.0629263	0.8959		-0.774969	0.13875		FAD-binding and BBE domain-containing protein [Arabidopsis thaliana]
AT4G39675	33.1451	10.69	32.5196	23.3996	-1.63253	0.0007		-0.0274861	0.93205		-0.502312	0.13925		uncharacterized protein [Arabidopsis thaliana]
AT1G61860	0.923339	0.35111	0.683438	0.504696	-1.39494	0.0419		-0.43405	0.43015		-0.871446	0.1458		Protein kinase family protein [Arabidopsis thaliana]
AT3G21720	6.88927	3.18667	3.77229	5.32045	-1.1123	5e-05		-0.868911	0.0025		-0.372803	0.14745		isocitrate lyase [Arabidopsis ACEA_ARATH RecName: Full=Isocitrate lyase; Short=ICL; Short=Isocitrase; Short=Isocitratase [Arabidopsis th
AT1G26600	4.67816	2.07767	3.909	3.01099	-1.17097	0.01705		-0.259142	0.5416		-0.635703	0.1501		protein CLAVATA3/ESR-related 9 [Arabidopsis thaliana]
AT1G12805	19.3271	3.34323	15.2397	13.5612	-2.53131	5e-05		-0.342791	0.3263		-0.51114	0.1575		nucleotide binding protein [Arabidopsis thaliana]
AT3G61810	3.75366	1.79949	2.32295	2.4837	-1.06071	0.01665		-0.69234	0.1024		-0.595807	0.15795		glycosyl hydrolase family 17 protein [Arabidopsis thaliana]
AT1G65790	2.39478	1.19487	2.16339	1.72801	-1.00304	0.0068		-0.146599	0.6525		-0.470782	0.1588		receptor-like serine/threonine-protein kinase SD1-7 [Arabidopsis thaliana]
AT1G26390	0.662271	0.244144	1.24257	1.14126	-1.43969	0.04495		0.907834	0.0965		0.785134	0.1682		FAD-binding Berberine family protein [Arabidopsis thaliana]
ATCG00430	5.45862	2.62844	3.4124	3.52224	-1.05433	0.03185		-0.677749	0.1382		-0.632043	0.18975		NADH dehydrogenase subunit K [Arabidopsis thaliana]
AT1G62700	1.21601	0.510908	0.992169	0.745272	-1.25102	0.04105		-0.293497	0.58735		-0.706316	0.1918		NAC domain containing protein 26 [Arabidopsis thaliana]
AT4G17160	0.620047	0	0.0740988	0.180863	-2.63238	0.00035		-3.06486	0.1704		-1.77748	0.2004		RAB GTPase homolog B1A [Arabidopsis RAB1A_ARATH RecName: Full=Ras-related protein RABB1a; Short=AtRABB1a; AltName: Full=Ras-related prot
AT5G18060	5.20062	1.31319	4.68438	3.20084	-1.98561	0.0103		-0.150826	0.77875		-0.700233	0.21025		SAUR-like auxin-responsive protein [Arabidopsis thaliana]
AT5G53980	7.76244	3.44507	8.80167	5.54938	-1.17198	0.00765		0.181267	0.6231		-0.484184	0.21225		homeobox-leucine zipper protein ATHB-52 [Arabidopsis thaliana]
AT5G52670	2.51855	0.326522	0.172781	0.0857249	-2.94734	0.034		-3.86558	0.14455		-4.87674	0.2126		putative copper transport protein [Arabidopsis thaliana]
AT3G50610	0.98016	0	0.157479	0.0387299	-3.29302	5e-05		-2.63786	0.08005		-4.6615	0.21265		unknown [Arabidopsis thaliana]
AT1G56150	7.38815	3.29025	10.0907	5.07999	-1.16702	0.03075		0.449741	0.2686		-0.540388	0.23045		SAUR-like auxin-responsive protein [Arabidopsis thaliana]
AT1G49620	4.80383	2.38888	4.33732	3.3626	-1.00785	0.03345		-0.147381	0.72315		-0.514608	0.2378		cyclin-dependent kinase inhibitor 7 [Arabidopsis thaliana]
AT4G19430	1.71097	0.466651	0.659959	0.961946	-1.8744	0.0426		-1.37437	0.0656		-0.830787	0.2439		uncharacterized protein [Arabidopsis thaliana]
AT5G19890	3.98599	1.73882	4.36856	5.27989	-1.19683	0.00625		0.13222	0.706		0.40557	0.2452		peroxidase 59 [Arabidopsis thaliana]
AT5G40420	0.512728	0	0.176713	0.213124	-2.35819	5e-05		-1.53679	0.1704		-1.2665	0.24715		oleosin 2 [Arabidopsis thaliana]
AT1G11730	1.52517	0.615456	1.32716	1.00249	-1.30924	0.02895		-0.200628	0.67925		-0.605382	0.2525		putative beta-1,3-galactosyltransferase 1 [Arabidopsis thaliana]
AT1G69320	1.85934	0.412689	2.19031	1.08782	-2.17166	0.03025		0.236344	0.67695		-0.773351	0.2544		protein CLAVATA3/ESR-related 10 [Arabidopsis thaliana]
AT4G14980	1.8722	0.77457	1.7806	1.35719	-1.27327	0.00845		-0.0723711	0.85785		-0.464112	0.2621		Cysteine/Histidine-rich C1 domain family protein [Arabidopsis thaliana]
AT1G68825	2.74756	0.764326	1.7442	1.59192	-1.84589	0.04325		-0.655586	0.35625		-0.787383	0.27005		hypothetical protein [Arabidopsis thaliana]
AT1G04110	4.68593	2.05413	4.1544	3.78286	-1.18981	0.00035		-0.173695	0.5231		-0.308858	0.2751		subtilisin-like protease SDD1 [Arabidopsis thaliana]
AT1G50580	1.29181	0.457935	1.1708	0.871607	-1.49618	0.01385		-0.141899	0.7665		-0.567644	0.281		UDP-glycosyltransferase 79B5 [Arabidopsis thaliana]
AT3G46385	3.25371	1.29441	2.19428	2.3676	-1.32979	0.00695		-0.568338	0.17965		-0.45866	0.2831		hypothetical protein [Arabidopsis thaliana]
AT2G28210	2.34679	0.846399	2.06357	1.5857	-1.47128	0.0389		-0.185546	0.73485		-0.565569	0.29795		alpha carbonic anhydrase 2 [Arabidopsis thaliana]
AT4G01970	0.800097	0.174475	0.558552	0.569638	-2.19715	0.001		-0.518483	0.2476		-0.49013	0.2993		stachyose synthase [Arabidopsis RFS4_ARATH RecName: Full=Probable galactinol--sucrose galactosyltransferase 4; AltName: Full=Raffinose
AT3G03850	5.23733	2.46538	4.50355	3.71756	-1.08702	0.0395		-0.217769	0.6336		-0.494475	0.3016		SAUR-like auxin-responsive protein [Arabidopsis thaliana]
AT1G56710	0.968938	0.356627	0.797818	0.654986	-1.44199	0.03875		-0.280345	0.59225		-0.56494	0.30605		pectin lyase-like protein [Arabidopsis thaliana]
AT4G22560	4.7016	1.69882	4.50686	3.55406	-1.46862	0.003		-0.0610292	0.87105		-0.403684	0.31855		uncharacterized protein [Arabidopsis thaliana]
AT4G10500	1.97972	0.91195	1.53589	1.41615	-1.11827	0.0349		-0.366222	0.41195		-0.483322	0.32355		oxidoreductase, 2OG-Fe(II) oxygenase family protein [Arabidopsis thaliana]
AT1G04180	1.74891	0.498774	2.12953	1.26176	-1.81	0.0044		0.284079	0.5149		-0.471019	0.3237		flavin-containing monooxygenase YUCCA9 [Arabidopsis thaliana]
AT5G39860	4.56676	2.0234	10.7072	6.13158	-1.17439	0.0285		1.22934	0.00305		0.425088	0.3237		bHLH transcription factor PRE1 [Arabidopsis thaliana]
AT1G51870	0.51149	0.216091	0.501871	0.350345	-1.24307	0.0462		-0.0273895	0.95875		-0.54593	0.32485		putative serine/threonine protein kinase [Arabidopsis thaliana]
AT4G15120	4.12952	1.93096	3.45697	3.10727	-1.09666	0.02045		-0.256466	0.5474		-0.410326	0.32825		VQ motif-containing protein [Arabidopsis thaliana]
AT1G60095	1.59114	0.645325	1.18564	1.19399	-1.30196	0.0165		-0.424395	0.3078		-0.41427	0.351		jacalin-like lectin domain-containing protein [Arabidopsis thaliana]
AT1G23940	1.09073	0.433375	0.927996	0.766659	-1.33161	0.035		-0.233104	0.64835		-0.508637	0.3567		ARM repeat superfamily protein [Arabidopsis thaliana]
AT1G55010	4.34871	0	6.20773	1.30709	-2.12059	0.0226		0.513478	0.7362		-1.73423	0.3624		plant defensin 1.5 [Arabidopsis DEF18_ARATH RecName: Full=Defensin-like protein 18; AltName: Full=Cysteine-rich antifungal protein At1g5
AT2G18010	0.870257	0	0.568998	0.23393	-3.12144	0.0274		-0.613018	0.68245		-1.89536	0.36315		SAUR-like auxin-responsive protein [Arabidopsis thaliana]
AT5G52340	0.460434	0.153022	0.4096	0.316727	-1.58926	0.03275		-0.168779	0.76895		-0.539755	0.37185		exocyst subunit exo70-A2 [Arabidopsis thaliana]
AT1G80730	1.07532	0.334935	0.719626	0.738508	-1.68281	0.029		-0.579447	0.3514		-0.542081	0.3807		zinc finger protein 1 [Arabidopsis ZFP1_ARATH RecName: Full=Zinc finger protein 1 [Arabidopsis thaliana]
AT1G33612	0.807469	0.271208	0.736874	0.592034	-1.57401	0.0315		-0.131989	0.8095		-0.447727	0.4059		Leucine-rich repeat (LRR) family protein [Arabidopsis thaliana]
AT5G02360	0.798906	0.246648	0.553186	0.5445	-1.69557	0.03535		-0.530261	0.46195		-0.553094	0.43635		DC1 domain-containing protein [Arabidopsis thaliana]
AT5G66985	36.9712	13.1007	30.4061	42.7753	-1.49676	5e-05		-0.282041	0.3373		0.210376	0.4433		uncharacterized protein [Arabidopsis thaliana]
AT3G02000	1.45766	0.494812	1.19325	1.05581	-1.5587	0.03835		-0.288758	0.64035		-0.465304	0.4464		glutaredoxin-C7 [Arabidopsis GRXC7_ARATH RecName: Full=Glutaredoxin-C7; Short=AtGrxC7; AltName: Full=Protein ROXY 1 [Arabidopsis thalia
AT1G63080	1.59332	0.791157	1.2505	1.33201	-1.01	0.00835		-0.349531	0.32325		-0.258431	0.4485		transacting siRNA generating locus [Arabidopsis thaliana]
AT3G03270	89.8211	43.3152	71.8267	81.082	-1.05218	5e-05		-0.322534	0.1134		-0.147673	0.46155		adenine nucleotide alpha hydrolases-like protein [Arabidopsis thaliana]
AT2G19590	29.0153	11.5824	27.1532	32.1961	-1.32488	5e-05		-0.0956916	0.6514		0.150072	0.47015		1-aminocyclopropane-1-carboxylate oxidase 1 [Arabidopsis thaliana]
AT1G67150	0.763176	0.252708	0.408434	0.572596	-1.59454	0.0219		-0.901913	0.13485		-0.414498	0.4849		uncharacterized protein [Arabidopsis thaliana]
ATCG00350	69.8897	31.3948	40.3537	63.4739	-1.15455	5e-05		-0.792379	0.0003		-0.138916	0.5388		photosystem I P700 chlorophyll a apoprotein A1 [Arabidopsis thaliana]
AT1G30282	2.93356	1.13358	2.12109	2.36111	-1.37177	0.02395		-0.467847	0.37045		-0.313187	0.53995		chaperone DnaJ-domain-containing protein [Arabidopsis thaliana]
ATCG00340	80.9574	37.1235	47.4796	73.6606	-1.12483	5e-05		-0.769855	0.00025		-0.13627	0.5519		photosystem I P700 chlorophyll a apoprotein A2 [Arabidopsis thaliana]
AT3G55720	1.8493	0.884415	1.94785	1.56156	-1.06418	0.02445		0.0749033	0.8515		-0.243991	0.5614		uncharacterized protein [Arabidopsis thaliana]
AT2G34390	6.79469	1.18164	5.45708	5.67049	-2.52362	0.01575		-0.316279	0.468		-0.260934	0.5673		aquaporin NIP2-1 [Arabidopsis NIP21_ARATH RecName: Full=Aquaporin NIP2-1; AltName: Full=NOD26-like intrinsic protein 2-1; Short=AtNIP2;1
AT3G30720	1.86188	0.442427	1.05468	1.60539	-2.07325	0.04305		-0.819955	0.26225		-0.213836	0.74405		qua-quine starch [Arabidopsis qua-quine starch [Arabidopsis thaliana]
ATCG00330	94.9644	46.2338	61.2609	102.867	-1.03844	0.011		-0.63242	0.0971		0.115322	0.75505		ribosomal protein S14 [Arabidopsis ribosomal protein S14 [Arabidopsis lyrata subsp. lyrata]
AT3G47675	5.255	1.42602	4.90104	5.62571	-1.8817	0.0469		-0.100603	0.8816		0.0983444	0.88505		uncharacterized protein [Arabidopsis thaliana]
AT3G22820	2.03696	0.480111	1.47586	2.15912	-2.08498	0.0384		-0.464862	0.4887		0.0840258	0.89305		allergen-related protein [Arabidopsis thaliana]
AT1G77120	126.708	46.3259	77.4733	127.156	-1.45162	0.0001		-0.709737	0.00115		0.00509192	0.9819		alcohol dehydrogenase 1 [Arabidopsis thaliana]
Note: This table lists significanly down-regulated genes (534) (FC≤0.5,p＜0.05) that specifically suppressed by IRE1A mutation.
log2FC: log2-transformed fold change of gene expression level.
Locus number	WT	bli	bli ire1a	bli ire1b	log2FC	p-value		log2FC	p-value		log2FC	p-value		NR_Description
					(bli/WT)			(bli ire1a/WT)			(bli ire1b/WT)
AT1G05250	17.9643	5.12968	9.05532	5.2878	-1.80819	5e-05		-0.988295	0.00015		-1.76439	5e-05		peroxidase 1 [Arabidopsis thaliana]
AT5G62220	21.53	8.54341	10.869	7.16382	-1.33346	5e-05		-0.986129	5e-05		-1.58755	5e-05		glycosyltransferase 18 [Arabidopsis glycosyltransferase 18 [Arabidopsis thaliana]
AT5G43150	108.326	34.3943	54.7228	27.4428	-1.65514	5e-05		-0.985166	0.00015		-1.98088	5e-05		uncharacterized protein [Arabidopsis thaliana]
AT1G68850	8.4936	3.59527	4.29167	2.37683	-1.24028	0.0001		-0.984837	0.0028		-1.83734	5e-05		peroxidase 11 [Arabidopsis thaliana]
AT4G24140	10.8865	4.24214	5.50327	4.12386	-1.35968	5e-05		-0.984179	0.00025		-1.40047	5e-05		hydrolase, alpha/beta fold family protein [Arabidopsis thaliana]
AT2G46530	8.02937	1.48156	4.06682	1.79048	-2.43817	5e-05		-0.981386	0.0001		-2.16494	5e-05		auxin response factor 11 [Arabidopsis thaliana]
AT2G04460	4.55531	1.8412	2.30782	1.04584	-1.3069	0.00205		-0.981019	0.0082		-2.12289	5e-05		At2g04460 [Arabidopsis thaliana]
AT5G45820	61.91	26.4839	31.4813	22.6557	-1.22506	5e-05		-0.975677	5e-05		-1.4503	5e-05		CBL-interacting serine/threonine-protein kinase 20 [Arabidopsis thaliana]
AT2G18150	30.4458	13.806	15.5157	14.5439	-1.14095	5e-05		-0.972514	5e-05		-1.06583	5e-05		peroxidase 15 [Arabidopsis thaliana]
AT5G33370	12.6646	2.34342	6.47627	4.05977	-2.43411	5e-05		-0.967566	0.0006		-1.64133	5e-05		GDSL esterase/lipase [Arabidopsis GDL79_ARATH RecName: Full=GDSL esterase/lipase At5g33370; AltName: Full=Extracellular lipase At5g33370
AT1G05170	10.9697	4.35524	5.62181	4.83949	-1.3327	5e-05		-0.964417	0.00035		-1.1806	5e-05		putative beta-1,3-galactosyltransferase 2 [Arabidopsis thaliana]
AT3G49160	6.2472	1.73899	3.20763	1.30752	-1.84496	5e-05		-0.961702	0.0012		-2.25638	5e-05		pyruvate kinase-like protein [Arabidopsis thaliana]
AT3G59010	5.43324	1.37665	2.78975	1.86082	-1.98065	5e-05		-0.961677	0.0027		-1.54587	5e-05		pectinesterase 35 [Arabidopsis PME35_ARATH RecName: Full=Probable pectinesterase/pectinesterase inhibitor 35; Includes: RecName: Full=Pe
AT3G61680	3.24225	1.24484	1.66734	0.900529	-1.38104	0.0009		-0.959447	0.0065		-1.84815	5e-05		lipase class 3 family protein [Arabidopsis thaliana]
AT2G28550	87.7386	34.9423	45.2719	29.9231	-1.32824	5e-05		-0.954596	5e-05		-1.55195	5e-05		TARGET OF EARLY ACTIVATION TAGGED 1 [Arabidopsis thaliana]
AT5G19970	8.12528	2.8581	4.19501	2.29519	-1.50736	0.0001		-0.953743	0.00585		-1.8238	5e-05		uncharacterized protein [Arabidopsis thaliana]
AT4G02290	83.5282	17.8824	43.1319	24.7284	-2.22372	5e-05		-0.953508	5e-05		-1.75609	5e-05		glycosyl hydrolase 9B13 [Arabidopsis thaliana]
AT5G63560	17.9654	6.80802	9.3368	6.18286	-1.39991	5e-05		-0.944221	0.0002		-1.53887	5e-05		HXXXD-type acyl-transferase-like protein [Arabidopsis thaliana]
AT5G65080	14.7103	3.23618	7.66164	2.29634	-2.18446	5e-05		-0.941102	0.00285		-2.67942	5e-05		protein MADS AFFECTING FLOWERING 5 [Arabidopsis thaliana]
AT2G33850	134.633	44.5067	70.1574	57.1072	-1.59694	5e-05		-0.940365	5e-05		-1.23729	5e-05		uncharacterized protein [Arabidopsis thaliana]
AT1G73870	32.0215	7.8211	16.6882	6.81958	-2.0336	5e-05		-0.940213	5e-05		-2.23129	5e-05		zinc finger protein CONSTANS-LIKE 7 [Arabidopsis thaliana]
AT1G71870	5.68423	1.28866	2.96616	1.40896	-2.14109	5e-05		-0.938369	0.0066		-2.01233	5e-05		MATE efflux family protein [Arabidopsis thaliana]
AT1G01060	13.8087	6.77981	7.21053	4.64074	-1.02626	5e-05		-0.9374	5e-05		-1.57315	5e-05		protein LHY [Arabidopsis thaliana]
AT1G65060	9.08993	3.95107	4.74825	2.61109	-1.20203	5e-05		-0.936873	0.001		-1.79962	5e-05		4-coumarate--CoA ligase 3 [Arabidopsis thaliana]
AT4G22485	247.486	75.8765	129.756	96.3168	-1.70562	5e-05		-0.931546	5e-05		-1.36149	5e-05		protease inhibitor/seed storage/LTP family protein [Arabidopsis thaliana]
AT2G12462	22.7413	8.24054	11.9424	8.91403	-1.4645	5e-05		-0.929222	0.00135		-1.35117	5e-05		uncharacterized protein [Arabidopsis thaliana]
AT2G23540	23.8742	9.69912	12.55	7.48462	-1.29953	5e-05		-0.927765	5e-05		-1.67345	5e-05		GDSL esterase/lipase [Arabidopsis GDL38_ARATH RecName: Full=GDSL esterase/lipase At2g23540; AltName: Full=Extracellular lipase At2g23540
AT3G58850	21.2048	3.71421	11.1567	5.15237	-2.51326	5e-05		-0.926481	0.0078		-2.04108	5e-05		protein PHY RAPIDLY REGULATED 2 [Arabidopsis thaliana]
AT4G18270	8.28118	3.60892	4.36284	3.09083	-1.19827	0.0002		-0.924569	0.00275		-1.42184	5e-05		phospho-N-acetylmuramoyl-pentapeptide-transferase-like protein [Arabidopsis thaliana]
AT4G23990	7.39137	2.47102	3.89676	2.31757	-1.58074	5e-05		-0.923567	0.0007		-1.67323	5e-05		cellulose synthase-like protein G3 [Arabidopsis thaliana]
AT2G48130	39.1419	17.419	20.7902	12.0724	-1.16805	0.0001		-0.91281	0.00025		-1.697	5e-05		protease inhibitor/seed storage/lipid transfer protein (LTP) family protein [Arabidopsis G84923 hypothetical protein At2g48130 [imported]
AT5G03760	42.0468	17.7536	22.3361	13.079	-1.24388	5e-05		-0.912619	5e-05		-1.68474	5e-05		glucomannan 4-beta-mannosyltransferase 9 [Arabidopsis thaliana]
AT1G08650	40.2689	16.9862	21.4671	14.1026	-1.2453	5e-05		-0.907539	5e-05		-1.5137	5e-05		phosphoenolpyruvate carboxylase kinase 1 [Arabidopsis thaliana]
AT3G16800	22.6689	10.6471	12.1037	7.01944	-1.09025	5e-05		-0.905266	5e-05		-1.69129	5e-05		putative protein phosphatase 2C [Arabidopsis thaliana]
AT4G02420	7.2211	1.94854	3.85756	2.25005	-1.88983	5e-05		-0.90453	0.0018		-1.68226	5e-05		L-type lectin-domain containing receptor kinase IV.4 [Arabidopsis thaliana]
AT2G03750	43.5078	20.5128	23.3969	12.9635	-1.08475	5e-05		-0.894957	5e-05		-1.74682	5e-05		cytosolic sulfotransferase 11 [Arabidopsis thaliana]
AT4G19170	122.009	37.4855	65.8836	23.3987	-1.70258	5e-05		-0.888996	5e-05		-2.38249	5e-05		nine-cis-epoxycarotenoid dioxygenase 4 [Arabidopsis thaliana]
AT2G48140	18.4393	8.6174	9.97013	6.61274	-1.09746	0.0006		-0.8871	0.00335		-1.47946	5e-05		protein EMBRYO SAC DEVELOPMENT ARREST 4 [Arabidopsis thaliana]
AT3G62740	11.176	3.40809	6.04623	3.32003	-1.71337	5e-05		-0.886296	0.0015		-1.75114	5e-05		beta glucosidase 7 [Arabidopsis BGL07_ARATH RecName: Full=Beta-glucosidase 7; Short=AtBGLU7; Flags: Precursor [Arabidopsis thaliana]
AT1G05240	18.287	5.49038	9.91747	6.27508	-1.73584	5e-05		-0.882774	0.00055		-1.54311	5e-05		peroxidase 1 [Arabidopsis thaliana]
AT2G21100	12.8528	5.20589	6.99946	3.52689	-1.30387	0.0008		-0.876767	0.01565		-1.86561	5e-05		dirigent protein 23 [Arabidopsis DIR23_ARATH RecName: Full=Dirigent protein 23; Short=AtDIR23; Flags: Precursor [Arabidopsis thaliana]
AT2G42200	7.82075	3.06966	4.26592	2.6951	-1.34923	5e-05		-0.87445	0.0044		-1.53697	5e-05		squamosa promoter-binding-like protein 9 [Arabidopsis thaliana]
AT1G45010	16.2935	7.51805	8.91371	5.47938	-1.11587	0.00035		-0.870199	0.00415		-1.57221	5e-05		TRAM, LAG1 and CLN8 (TLC) lipid-sensing domain containing protein [Arabidopsis thaliana]
AT5G13930	134.443	60.63	73.6403	43.6541	-1.14889	5e-05		-0.868427	5e-05		-1.62281	5e-05		chalcone synthase [Arabidopsis CHSY_ARATH RecName: Full=Chalcone synthase; AltName: Full=Naringenin-chalcone synthase; AltName: Full=Prote
AT3G03190	20.9347	9.14867	11.4793	7.98266	-1.19426	0.00035		-0.866862	0.00395		-1.39095	5e-05		glutathione S-transferase F11 [Arabidopsis thaliana]
AT5G60890	40.8249	20.3168	22.3932	18.2805	-1.00678	5e-05		-0.866389	5e-05		-1.15914	5e-05		myb domain protein 34 [Arabidopsis MYB34_ARATH RecName: Full=Transcription factor MYB34; AltName: Full=Myb-related protein 34; Short=AtM
AT5G08030	4.11934	0.869942	2.26131	0.728203	-2.24342	0.00015		-0.865254	0.0242		-2.5	5e-05		glycerophosphoryl diester phosphodiesterase [Arabidopsis thaliana]
AT1G21140	10.1168	3.32053	5.55865	2.42956	-1.60727	0.0002		-0.863947	0.01315		-2.05799	5e-05		vacuolar iron transporter homolog 1 [Arabidopsis thaliana]
AT5G17460	12.9947	6.22679	7.14603	4.79669	-1.06136	5e-05		-0.862709	0.0004		-1.43781	5e-05		uncharacterized protein [Arabidopsis thaliana]
AT1G69530	230.038	86.7652	126.51	87.459	-1.40668	5e-05		-0.862621	5e-05		-1.39519	5e-05		expansin A1 [Arabidopsis thaliana]
AT2G18370	46.0984	19.2844	25.3825	17.5682	-1.25728	5e-05		-0.860883	0.0007		-1.39175	5e-05		non-specific lipid-transfer protein 8 [Arabidopsis thaliana]
AT1G45191	8.0659	2.90694	4.46938	2.48692	-1.47233	5e-05		-0.851761	0.004		-1.69748	5e-05		beta-glucosidase 1 [Arabidopsis beta-glucosidase 1 [Arabidopsis thaliana]
AT4G28250	91.3261	25.0254	50.6471	27.8913	-1.86763	5e-05		-0.850548	5e-05		-1.71121	5e-05		expansin B3 [Arabidopsis thaliana]
AT5G13580	5.34288	2.07647	2.96402	1.18398	-1.36348	5e-05		-0.850062	0.00325		-2.17397	5e-05		ABC transporter G family member 6 [Arabidopsis thaliana]
AT4G26530	360.352	109.237	201.473	81.4938	-1.72195	5e-05		-0.83882	0.0001		-2.14464	5e-05		fructose-bisphosphate aldolase 5 [Arabidopsis thaliana]
AT5G49630	19.7011	8.268	11.0651	6.9424	-1.25267	5e-05		-0.83226	0.0004		-1.50477	5e-05		amino acid permease 6 [Arabidopsis AAP6_ARATH RecName: Full=Amino acid permease 6; AltName: Full=Amino acid transporter AAP6 [Arabidopsi
AT5G67280	21.4874	9.08562	12.0729	9.56534	-1.24183	5e-05		-0.831719	0.0001		-1.1676	5e-05		receptor-like kinase [Arabidopsis receptor-like protein kinase [Arabidopsis thaliana]
AT5G37990	27.5364	12.6604	15.4758	9.13872	-1.12102	5e-05		-0.831326	0.0002		-1.59128	5e-05		probable S-adenosylmethionine-dependent methyltransferase [Arabidopsis probable S-adenosylmethionine-dependent methyltransferase [Ar
AT2G42975	41.6983	20.1532	23.5561	14.7904	-1.04898	0.00015		-0.823888	0.0016		-1.49533	5e-05		uncharacterized protein [Arabidopsis thaliana]
AT3G10420	67.2823	28.9919	38.0586	25.1737	-1.21458	5e-05		-0.822005	5e-05		-1.41831	5e-05		protein seedling plastid development 1 [Arabidopsis thaliana]
AT5G22390	23.4204	9.82204	13.3031	6.41596	-1.25367	5e-05		-0.816003	0.00065		-1.86803	5e-05		uncharacterized protein [Arabidopsis thaliana]
AT5G66460	10.8989	4.57498	6.19443	5.04742	-1.25235	5e-05		-0.815139	0.0011		-1.11056	5e-05		mannan endo-1,4-beta-mannosidase 7 [Arabidopsis thaliana]
AT3G48460	24.6722	10.5185	14.0325	8.29072	-1.22996	5e-05		-0.814114	0.0005		-1.57332	5e-05		GDSL esterase/lipase [Arabidopsis GDL57_ARATH RecName: Full=GDSL esterase/lipase At3g48460; AltName: Full=Extracellular lipase At3g48460
AT5G12940	28.6377	11.4624	16.292	9.5828	-1.32101	5e-05		-0.813752	0.0002		-1.5794	5e-05		leucine-rich repeat-containing protein [Arabidopsis thaliana]
AT1G58280	20.5509	6.76061	11.6915	6.10227	-1.60398	5e-05		-0.813742	0.00145		-1.75178	5e-05		phosphoglycerate mutase-like protein [Arabidopsis thaliana]
AT5G24380	27.967	12.4786	15.9322	11.9805	-1.16427	5e-05		-0.81178	0.0001		-1.22304	5e-05		metal-nicotianamine transporter YSL2 [Arabidopsis thaliana]
AT3G05030	13.0682	6.01532	7.48922	5.65626	-1.11935	5e-05		-0.803173	0.00045		-1.20814	5e-05		K+/H+ exchanger [Arabidopsis NHX2_ARATH RecName: Full=Sodium/hydrogen exchanger 2; AltName: Full=Na(+)/H(+) exchanger 2; Short=NHE-2 [Ar
AT2G20570	143.431	57.862	82.5516	57.1004	-1.30967	5e-05		-0.796989	5e-05		-1.32878	5e-05		transcription activator GLK1 [Arabidopsis thaliana]
AT1G51805	63.4044	26.6292	36.5489	24.3357	-1.25157	5e-05		-0.794755	5e-05		-1.38151	5e-05		leucine-rich repeat protein kinase family protein [Arabidopsis thaliana]
AT2G38300	6.94901	1.63815	4.00935	2.04096	-2.08474	5e-05		-0.793439	0.01335		-1.76756	5e-05		myb-like HTH transcriptional regulator-like protein [Arabidopsis thaliana]
AT1G11600	11.9114	2.61119	6.87932	2.22417	-2.18956	5e-05		-0.792005	0.0015		-2.421	5e-05		cytochrome P450, family 77, subfamily B, polypeptide 1 [Arabidopsis thaliana]
AT3G63450	5.94791	2.05279	3.4384	1.34404	-1.5348	0.00015		-0.790645	0.01415		-2.14581	5e-05		RNA-binding (RRM/RBD/RNP motifs) family protein [Arabidopsis thaliana]
AT3G14440	5.2659	1.02038	3.04479	0.642026	-2.36757	5e-05		-0.790337	0.009		-3.03598	5e-05		9-cis-epoxycarotenoid dioxygenase NCED3 [Arabidopsis thaliana]
AT3G52360	39.8266	19.417	23.0905	13.1717	-1.03641	0.00025		-0.786433	0.00315		-1.59629	5e-05		uncharacterized protein [Arabidopsis thaliana]
AT5G10140	4.40983	0.423127	2.56291	0.372424	-3.38156	5e-05		-0.78294	0.07405		-3.56571	5e-05		MADS-box protein FLOWERING LOCUS C [Arabidopsis thaliana]
AT1G69490	19.6554	9.82217	11.5073	4.14078	-1.00081	0.0002		-0.772376	0.0035		-2.24695	5e-05		NAC transcription factor protein family [Arabidopsis thaliana]
AT5G41460	9.74358	3.07502	5.71329	3.98583	-1.66386	5e-05		-0.77013	0.005		-1.28957	5e-05		uncharacterized protein [Arabidopsis thaliana]
AT4G34060	1.94079	0.433279	1.14192	0.486798	-2.16328	5e-05		-0.765182	0.02715		-1.99525	5e-05		DEMETER-like protein 3 [Arabidopsis DML3_ARATH RecName: Full=DEMETER-like protein 3 [Arabidopsis thaliana]
AT4G34650	6.75477	2.38214	3.9871	1.58469	-1.50365	0.00015		-0.760567	0.016		-2.09171	5e-05		squalene synthase 2 [Arabidopsis putative squalene synthase [Arabidopsis thaliana]
AT3G27690	2496.14	777.402	1477.23	572.424	-1.68297	5e-05		-0.756804	0.005		-2.12454	5e-05		hypothetical protein CARUB_v10017751mg [Capsella rubella]
AT5G58770	12.8664	5.61204	7.61519	3.8412	-1.19701	0.0006		-0.756657	0.0184		-1.74398	5e-05		dehydrodolichyl diphosphate synthase 2 [Arabidopsis thaliana]
AT2G32290	3.05343	1.17512	1.80929	0.733537	-1.37762	0.00115		-0.755007	0.03645		-2.05749	5e-05		beta-amylase 6 [Arabidopsis BAM6_ARATH RecName: Full=Beta-amylase 6; AltName: Full=1,4-alpha-D-glucan maltohydrolase; AltName: Full=Beta
AT4G34000	46.1571	21.1697	27.4017	17.8131	-1.12455	5e-05		-0.752287	5e-05		-1.37361	5e-05		abscisic acid responsive elements-binding factor 3 [Arabidopsis thaliana]
AT3G52720	69.5256	27.5625	41.2919	22.4876	-1.33484	5e-05		-0.751685	0.00015		-1.62841	5e-05		alpha carbonic anhydrase 1 [Arabidopsis thaliana]
AT3G24518	13.3636	4.59102	7.97832	3.77042	-1.54142	5e-05		-0.744152	0.0225		-1.82551	5e-05		heat stress transcription factor C-1 [Arabidopsis thaliana]
AT5G50950	43.112	4.97539	25.7551	5.14079	-3.11521	5e-05		-0.743231	0.00025		-3.06803	5e-05		fumarate hydratase 2 [Arabidopsis FUM2_ARATH RecName: Full=Fumarate hydratase 2, chloroplastic; Short=Fumarase 2; Flags: Precursor [Arab
AT4G12830	29.3141	10.0952	17.5671	9.38146	-1.53793	5e-05		-0.738719	0.00095		-1.64371	5e-05		hydrolase, alpha/beta fold family protein [Arabidopsis thaliana]
AT3G11410	39.1881	17.105	23.5617	12.406	-1.196	5e-05		-0.733972	0.0001		-1.65938	5e-05		protein phosphatase 2CA [Arabidopsis thaliana]
AT1G11410	8.21245	3.5314	4.94293	3.26071	-1.21757	5e-05		-0.732446	0.0026		-1.33263	5e-05		G-type lectin S-receptor-like serine/threonine-protein kinase [Arabidopsis thaliana]
AT5G47610	20.8937	8.96712	12.5965	3.49223	-1.22035	0.0005		-0.730045	0.01715		-2.58085	5e-05		RING-H2 finger protein ATL79 [Arabidopsis thaliana]
AT1G07180	45.0801	18.7409	27.2273	15.9252	-1.2663	5e-05		-0.727437	0.00015		-1.50118	5e-05		internal alternative NAD(P)H-ubiquinone oxidoreductase A1 [Arabidopsis thaliana]
AT3G24300	15.0141	4.75209	9.10405	6.44504	-1.65968	5e-05		-0.721738	0.00315		-1.22006	5e-05		ammonium transporter 1;3 [Arabidopsis thaliana]
AT1G13420	9.47515	3.95946	5.75722	3.02225	-1.25885	0.00045		-0.718776	0.01965		-1.64853	5e-05		sulfotransferase 4B [Arabidopsis SOT8_ARATH RecName: Full=Cytosolic sulfotransferase 8; Short=AtSOT8; AltName: Full=Sulfotransferase 4b;
AT1G66100	106.835	30.0815	64.9333	28.6916	-1.82844	5e-05		-0.718354	0.0008		-1.89668	5e-05		probable thionin-2.4 [Arabidopsis THN24_ARATH RecName: Full=Probable thionin-2.4; Contains: RecName: Full=Probable thionin-2.4; Contains
AT5G25840	36.1855	9.38733	22.0149	12.5966	-1.94662	5e-05		-0.716931	0.00445		-1.52238	5e-05		uncharacterized protein [Arabidopsis thaliana]
AT1G78020	132.762	58.0437	80.8491	62.982	-1.19363	5e-05		-0.715539	0.00015		-1.07583	5e-05		uncharacterized protein [Arabidopsis thaliana]
AT5G14640	52.4566	24.508	32.0066	21.3832	-1.09787	5e-05		-0.712755	0.00025		-1.29465	5e-05		Shaggy-related protein kinase 13 [Arabidopsis thaliana]
AT5G06530	21.2554	8.67983	13.0158	8.2513	-1.29209	5e-05		-0.707565	0.0003		-1.36514	5e-05		ABC transporter G family member 22 [Arabidopsis thaliana]
AT3G23840	15.2723	4.57596	9.39038	5.10757	-1.73877	5e-05		-0.701662	0.0052		-1.58021	5e-05		HXXXD-type acyl-transferase-like protein [Arabidopsis thaliana]
AT2G20750	10.5059	3.13344	6.4626	1.69192	-1.74538	5e-05		-0.701013	0.02015		-2.63447	5e-05		expansin B1 [Arabidopsis thaliana]
AT1G18810	12.0919	3.60005	7.44327	3.05576	-1.74795	5e-05		-0.700032	0.0098		-1.98444	5e-05		protein phytochrome kinase substrate 3 [Arabidopsis thaliana]
AT5G06640	33.1181	14.3289	20.399	15.8931	-1.20869	5e-05		-0.699121	0.0003		-1.05922	5e-05		Proline-rich extensin-like family protein [Arabidopsis thaliana]
AT1G74670	304.81	89.5476	187.833	56.8394	-1.76718	5e-05		-0.69846	0.0002		-2.42295	5e-05		gibberellin-regulated protein 6 [Arabidopsis thaliana]
AT2G43500	5.23648	2.53484	3.24202	2.31751	-1.0467	0.0001		-0.691704	0.0092		-1.17602	5e-05		nodule inception protein-like protein 8 [Arabidopsis thaliana]
AT1G29395	41.9397	7.57526	25.9881	11.0297	-2.46895	5e-05		-0.690465	0.0027		-1.92692	5e-05		cold regulated 314 inner membrane 1 [Arabidopsis thaliana]
AT4G25820	36.6463	16.2879	22.7811	14.8833	-1.16987	5e-05		-0.68583	0.00265		-1.29997	5e-05		xyloglucan endotransglucosylase/hydrolase protein 14 [Arabidopsis thaliana]
AT5G25610	348.661	163.261	217.397	166.874	-1.09464	5e-05		-0.681493	0.0012		-1.06307	5e-05		dehydration-responsive protein RD22 [Arabidopsis thaliana]
AT1G70210	16.7803	8.15606	10.5204	5.94353	-1.04082	5e-05		-0.673579	0.0025		-1.49738	5e-05		cyclin-D1-1 [Arabidopsis thaliana]
AT1G49450	3.72129	1.21294	2.33598	1.10293	-1.61729	0.0001		-0.671775	0.0427		-1.75446	5e-05		WD40 domain-containing protein [Arabidopsis thaliana]
AT4G04750	7.93287	3.60834	4.98368	2.45861	-1.13651	0.0008		-0.670631	0.02475		-1.69	5e-05		sugar transporter ERD6-like 14 [Arabidopsis thaliana]
AT4G10770	19.4035	7.83628	12.2166	6.14744	-1.30808	5e-05		-0.667474	0.0009		-1.65826	5e-05		oligopeptide transporter 7 [Arabidopsis thaliana]
AT2G32990	16.1858	4.12951	10.2049	5.6913	-1.97069	5e-05		-0.665467	0.00305		-1.5079	5e-05		glycosyl hydrolase 9B8 [Arabidopsis GUN11_ARATH RecName: Full=Endoglucanase 11; AltName: Full=Endo-1,4-beta glucanase 11; Flags: Precurs
AT4G02270	32.8611	9.43562	20.7412	10.0147	-1.80019	5e-05		-0.663881	0.01045		-1.71426	5e-05		protein root hair specific 13 [Arabidopsis thaliana]
AT5G48900	32.3212	11.6088	20.4294	11.3684	-1.47726	5e-05		-0.661834	0.00165		-1.50745	5e-05		putative pectate lyase 20 [Arabidopsis thaliana]
AT1G18870	6.02893	2.30036	3.83983	2.14841	-1.39004	0.00015		-0.65086	0.02985		-1.48863	5e-05		Isochorismate synthase 2 [Arabidopsis thaliana]
AT4G33666	155.263	54.4536	98.9501	30.9465	-1.51161	0.0004		-0.649941	0.04195		-2.32687	5e-05		uncharacterized protein [Arabidopsis thaliana]
AT1G33930	4.62638	0.684386	2.95261	0.903029	-2.757	0.0002		-0.647893	0.11245		-2.35704	5e-05		unknown [Arabidopsis thaliana]
AT1G30840	9.23271	3.72799	5.89313	2.92434	-1.30836	0.0001		-0.64772	0.0256		-1.65864	5e-05		purine permease 4 [Arabidopsis purine permease 4 [Arabidopsis thaliana]
AT2G46640	14.2843	3.90249	9.13643	5.05917	-1.87196	5e-05		-0.644728	0.0186		-1.49746	5e-05		protein TILLER ANGLE CONTROL 1 [Arabidopsis thaliana]
AT4G36360	59.019	28.9921	37.7527	25.052	-1.02552	5e-05		-0.6446	0.00055		-1.23625	5e-05		beta-galactosidase 3 [Arabidopsis BGAL3_ARATH RecName: Full=Beta-galactosidase 3; Short=Lactase 3; Flags: Precursor [Arabidopsis thalian
AT1G22160	24.4962	3.63465	15.6705	4.23289	-2.75267	5e-05		-0.644507	0.02465		-2.53284	5e-05		uncharacterized protein [Arabidopsis thaliana]
AT5G66310	12.3326	5.53816	7.89084	6.14248	-1.155	5e-05		-0.644226	0.00155		-1.00558	5e-05		ATP binding microtubule motor family protein [Arabidopsis thaliana]
AT2G36792	10.5825	4.78176	6.77372	3.15692	-1.14607	0.00025		-0.64366	0.03095		-1.74509	5e-05		UDP-glucosyl transferase 73C6 [Arabidopsis thaliana]
AT3G22600	69.3538	29.6394	44.4669	20.5101	-1.22646	5e-05		-0.641243	0.00255		-1.75764	5e-05		protease inhibitor/seed storage/lipid transfer protein (LTP) family protein [Arabidopsis unnamed protein product [Arabidopsis thalia
AT5G57050	7.40531	3.33181	4.75274	2.39823	-1.15225	0.0001		-0.639801	0.01895		-1.62659	5e-05		protein phosphatase 2C 77 [Arabidopsis thaliana]
AT2G42380	17.8133	6.03721	11.4348	5.03757	-1.561	5e-05		-0.639524	0.0064		-1.82215	5e-05		transcription factor BZIP34 [Arabidopsis thaliana]
AT5G55250	6.43931	1.96799	4.13484	1.4914	-1.71018	0.0001		-0.639075	0.04615		-2.11024	5e-05		IAA carboxylmethyltransferase 1 [Arabidopsis thaliana]
AT2G47880	33.2058	1.67292	21.3402	2.40398	-4.31099	5e-05		-0.637862	0.02085		-3.78794	5e-05		glutaredoxin-C13 [Arabidopsis glutaredoxin family protein [Arabidopsis lyrata subsp. lyrata]
AT2G28305	28.8704	13.4972	18.6029	6.60438	-1.09693	5e-05		-0.634064	0.00565		-2.1281	5e-05		cytokinin riboside 5'-monophosphate phosphoribohydrolase LOG1 [Arabidopsis thaliana]
AT2G21330	966.286	476.629	623.505	464.361	-1.01958	5e-05		-0.632049	0.0128		-1.0572	5e-05		fructose-bisphosphate aldolase 1 [Arabidopsis thaliana]
AT5G59220	4.67337	1.51155	3.03233	1.0414	-1.62843	0.0002		-0.624036	0.06435		-2.16594	5e-05		putative protein phosphatase 2C 78 [Arabidopsis thaliana]
AT1G30530	27.5941	10.6376	17.9312	11.3962	-1.37519	5e-05		-0.621888	0.00245		-1.27581	5e-05		UDP-glucosyl transferase 78D1 [Arabidopsis thaliana]
AT5G44410	10.7458	5.00864	6.99241	4.3296	-1.10128	0.00015		-0.619911	0.01685		-1.31147	5e-05		FAD-binding Berberine family protein [Arabidopsis thaliana]
AT3G53720	8.12841	2.6389	5.30275	2.84848	-1.62304	5e-05		-0.616232	0.01045		-1.51278	5e-05		cation/H(+) antiporter 20 [Arabidopsis thaliana]
AT2G43610	45.3513	19.1628	29.5879	19.429	-1.24284	5e-05		-0.616137	0.0043		-1.22293	5e-05		chitinase family protein [Arabidopsis thaliana]
AT1G15550	16.1924	7.75951	10.569	5.94163	-1.06128	0.0002		-0.615478	0.0159		-1.44639	5e-05		gibberellin 3-beta-dioxygenase 1 [Arabidopsis thaliana]
AT5G10580	47.7762	19.357	31.2355	18.4453	-1.30344	5e-05		-0.613105	0.0042		-1.37304	5e-05		uncharacterized protein [Arabidopsis thaliana]
AT5G05270	45.6155	21.7831	29.8418	17.7026	-1.06631	5e-05		-0.61219	0.00585		-1.36556	5e-05		Chalcone-flavanone isomerase family protein [Arabidopsis thaliana]
AT5G06980	41.8259	20.1661	27.3942	15.4979	-1.05246	5e-05		-0.610526	0.00355		-1.43232	5e-05		uncharacterized protein [Arabidopsis thaliana]
AT4G35160	22.8353	11.3937	14.9701	7.49103	-1.00303	5e-05		-0.609182	0.00735		-1.60803	5e-05		O-methyltransferase family protein [Arabidopsis thaliana]
AT2G37170	254.692	117.713	167.097	86.7709	-1.11348	5e-05		-0.608068	0.002		-1.55347	5e-05		aquaporin PIP2-2 [Arabidopsis PIP22_ARATH RecName: Full=Aquaporin PIP2-2; AltName: Full=Plasma membrane intrinsic protein 2-2; Short=AtP
AT5G64770	299.028	71.1271	196.426	91.1298	-2.07181	5e-05		-0.606295	0.0015		-1.71429	5e-05		root meristem growth factor 9 [Arabidopsis thaliana]
AT3G01260	16.8092	4.74575	11.0563	4.88393	-1.82454	5e-05		-0.604382	0.01575		-1.78314	5e-05		aldose 1-epimerase-like prtotein [Arabidopsis thaliana]
AT5G47640	45.0425	17.7381	29.7983	15.2335	-1.34444	5e-05		-0.596057	0.0165		-1.56404	5e-05		nuclear transcription factor Y subunit B-2 [Arabidopsis thaliana]
AT3G54580	65.6027	30.8914	43.4008	29.6263	-1.08655	5e-05		-0.596034	0.00185		-1.14688	5e-05		Proline-rich extensin-like family protein [Arabidopsis thaliana]
AT3G24240	4.61816	1.95987	3.0555	1.82901	-1.23656	5e-05		-0.59591	0.01795		-1.33626	5e-05		receptor-like protein kinase 2 [Arabidopsis thaliana]
AT3G17640	13.0861	5.74985	8.65918	5.18393	-1.18644	0.0004		-0.595733	0.02985		-1.33592	5e-05		leucine-rich repeat-containing protein [Arabidopsis thaliana]
AT5G67400	25.1948	9.90239	16.6907	10.0638	-1.34728	5e-05		-0.594082	0.0091		-1.32395	5e-05		peroxidase 73 [Arabidopsis thaliana]
AT1G66270	85.8359	41.686	56.8646	40.1039	-1.04202	5e-05		-0.59405	0.0025		-1.09784	5e-05		beta-glucosidase 21 [Arabidopsis BGL21_ARATH RecName: Full=Beta-glucosidase 21; Short=AtBGLU21; AltName: Full=Protein PHOSPHATE STARVATI
AT3G54590	44.8968	21.4044	29.815	20.9957	-1.06871	5e-05		-0.590574	0.0025		-1.09652	5e-05		hydroxyproline-rich glycoprotein [Arabidopsis thaliana]
AT1G76800	10.4678	3.18987	6.95371	2.85954	-1.71439	5e-05		-0.590103	0.0694		-1.8721	5e-05		protein nodulin-like2 [Arabidopsis VITH2_ARATH RecName: Full=Vacuolar iron transporter homolog 2; AltName: Full=Protein NODULIN-LIKE 2 [
AT1G51140	18.631	8.11812	12.4071	5.90199	-1.19849	5e-05		-0.586539	0.00965		-1.65843	5e-05		transcription factor bHLH122 [Arabidopsis thaliana]
AT1G05260	63.877	28.0438	42.5521	25.2559	-1.18761	5e-05		-0.586066	0.0029		-1.33868	5e-05		peroxidase 3 [Arabidopsis thaliana]
AT4G13575	40.3013	8.43094	26.9287	10.025	-2.25706	5e-05		-0.581682	0.01825		-2.00722	5e-05		uncharacterized protein [Arabidopsis thaliana]
AT3G13980	14.4459	3.77793	9.75308	4.53478	-1.93499	5e-05		-0.56673	0.0337		-1.67156	5e-05		uncharacterized protein [Arabidopsis thaliana]
AT1G69160	39.8168	15.6664	26.9084	13.9004	-1.3457	5e-05		-0.565321	0.00525		-1.51825	5e-05		uncharacterized protein [Arabidopsis thaliana]
AT2G42600	180.276	89.7624	122.445	87.9328	-1.00602	5e-05		-0.558073	0.01		-1.03573	5e-05		phosphoenolpyruvate carboxylase 2 [Arabidopsis thaliana]
AT2G38110	12.4789	5.06465	8.4794	4.23014	-1.30096	5e-05		-0.557457	0.0215		-1.56071	5e-05		bifunctional sn-glycerol-3-phosphate 2-O-acyltransferase/phosphatase [Arabidopsis thaliana]
AT3G17120	15.7566	7.14575	10.7146	7.23632	-1.1408	5e-05		-0.556378	0.0175		-1.12263	5e-05		uncharacterized protein [Arabidopsis thaliana]
AT1G49860	63.6658	10.5177	43.4312	22.9493	-2.5977	5e-05		-0.551787	0.0063		-1.47207	5e-05		glutathione S-transferase (class phi) 14 [Arabidopsis thaliana]
AT1G10060	12.7589	3.92229	8.72812	4.52671	-1.70174	5e-05		-0.547761	0.02785		-1.49497	5e-05		branched-chain-amino-acid aminotransferase 1 [Arabidopsis thaliana]
AT3G46490	16.5759	6.30134	11.3462	6.72567	-1.39536	0.0001		-0.546878	0.0487		-1.30134	5e-05		oxidoreductase, 2OG-Fe(II) oxygenase family protein [Arabidopsis thaliana]
AT5G53500	14.1573	5.77445	9.69594	5.65914	-1.29379	5e-05		-0.546093	0.0087		-1.32289	5e-05		transducin/WD40 domain-containing protein [Arabidopsis thaliana]
AT1G48600	185.157	84.7041	126.977	89.5669	-1.12825	5e-05		-0.544182	0.0051		-1.04771	5e-05		phosphoethanolamine N-methyltransferase 2 [Arabidopsis thaliana]
AT5G57070	10.5183	4.70092	7.223	5.19688	-1.16189	5e-05		-0.542231	0.02115		-1.01718	5e-05		hydroxyproline-rich glycoprotein family protein [Arabidopsis thaliana]
AT5G04960	15.4834	6.18712	10.6513	5.34715	-1.32338	5e-05		-0.539693	0.0177		-1.53388	5e-05		putative pectinesterase/pectinesterase inhibitor 46 [Arabidopsis thaliana]
AT1G21460	28.7261	10.0605	19.7966	12.0296	-1.51366	5e-05		-0.537109	0.0207		-1.25577	5e-05		bidirectional sugar transporter SWEET1 [Arabidopsis thaliana]
AT5G52790	6.39459	2.46053	4.41696	1.68967	-1.37788	0.0002		-0.533798	0.09185		-1.92011	5e-05		CBS domain-containing protein with a domain of unknown function (DUF21) [Arabidopsis thaliana]
AT3G60330	4.62193	1.8842	3.20605	1.92022	-1.29454	5e-05		-0.527698	0.0457		-1.26722	5e-05		H(+)-ATPase 7 [Arabidopsis H(+)-ATPase 7 [Arabidopsis thaliana]
AT3G05727	185.077	50.1044	128.6	85.9278	-1.88512	5e-05		-0.525235	0.0095		-1.10693	5e-05		defensin-like protein 204 [Arabidopsis thaliana]
AT4G29190	62.5579	27.1501	43.7515	29.0339	-1.20423	5e-05		-0.51586	0.00515		-1.10745	5e-05		protein OXIDATION-RELATED ZINC FINGER 2 [Arabidopsis thaliana]
AT2G25980	18.5452	7.43539	13.0737	7.35063	-1.31857	5e-05		-0.504378	0.02725		-1.33511	5e-05		myrosinase-binding protein-like protein [Arabidopsis thaliana]
AT2G45600	9.30507	3.46092	6.56104	2.9761	-1.42686	5e-05		-0.504092	0.07935		-1.64459	5e-05		probable carboxylesterase 8 [Arabidopsis thaliana]
AT2G37640	57.2374	21.3827	40.3988	20.4807	-1.42051	5e-05		-0.502646	0.0108		-1.48269	5e-05		expansin-A3 [Arabidopsis thaliana]
AT4G14560	20.0809	6.22147	14.1912	8.00745	-1.6905	5e-05		-0.500827	0.068		-1.32641	5e-05		auxin-responsive protein IAA1 [Arabidopsis thaliana]
AT3G44990	123.238	48.5802	87.0964	60.4994	-1.34301	5e-05		-0.500762	0.0074		-1.02645	5e-05		xyloglucan endotransglucosylase/hydrolase [Arabidopsis thaliana]
AT2G28470	47.4905	21.9388	33.6188	19.933	-1.11415	5e-05		-0.498371	0.00945		-1.25248	5e-05		beta-galactosidase 8 [Arabidopsis BGAL8_ARATH RecName: Full=Beta-galactosidase 8; Short=Lactase 8; AltName: Full=Protein AR782; Flags:
AT1G45201	109.397	53.138	77.6923	50.921	-1.04176	5e-05		-0.49373	0.0096		-1.10324	5e-05		triacylglycerol lipase-like 1 [Arabidopsis thaliana]
AT4G32770	21.1892	8.11281	15.133	8.44331	-1.38506	5e-05		-0.485631	0.02175		-1.32745	5e-05		tocopherol cyclase [Arabidopsis TOCC_ARATH RecName: Full=Tocopherol cyclase, chloroplastic; AltName: Full=Sucrose export defective 1; Al
AT4G22517	138.292	37.9705	98.9504	62.9464	-1.86477	5e-05		-0.48294	0.04905		-1.13552	5e-05		protease inhibitor/seed storage/LTP family protein [Arabidopsis thaliana]
AT2G39800	110.552	52.5873	79.1075	30.2922	-1.07194	5e-05		-0.482839	0.03335		-1.86771	5e-05		delta1-pyrroline-5-carboxylate synthase 1 [Arabidopsis thaliana]
AT4G38950	27.8637	10.7752	19.9491	11.9751	-1.37067	5e-05		-0.482063	0.0107		-1.21835	5e-05		ATP binding microtubule motor family protein [Arabidopsis thaliana]
AT5G23940	50.2022	16.7895	36.0259	20.7715	-1.58019	5e-05		-0.478716	0.01375		-1.27315	5e-05		putative acyl-transferase PEL3 [Arabidopsis thaliana]
AT3G12610	55.5779	27.2581	40.056	27.0841	-1.02783	5e-05		-0.472493	0.0142		-1.03707	5e-05		DNA-damage-repair/toleration protein DRT100 [Arabidopsis thaliana]
AT4G02630	10.2132	4.83475	7.36676	4.34778	-1.07892	0.00035		-0.471333	0.05985		-1.23208	5e-05		protein kinase family protein [Arabidopsis thaliana]
AT4G30110	8.22392	3.60005	5.96028	3.60188	-1.19181	5e-05		-0.464446	0.04625		-1.19108	5e-05		cadmium/zinc-transporting ATPase HMA2 [Arabidopsis thaliana]
AT3G61080	31.6893	14.8016	22.991	14.9663	-1.09824	5e-05		-0.462927	0.02675		-1.08228	5e-05		protein kinase superfamily protein [Arabidopsis thaliana]
AT3G51150	9.64493	4.81742	7.06663	4.54353	-1.00151	5e-05		-0.448748	0.0295		-1.08596	5e-05		ATP binding microtubule motor family protein [Arabidopsis thaliana]
AT1G33170	28.0361	12.5115	20.6629	13.8243	-1.16403	5e-05		-0.440243	0.021		-1.02008	5e-05		putative methyltransferase PMT18 [Arabidopsis thaliana]
AT1G27120	10.1772	4.62622	7.51816	4.2809	-1.13743	5e-05		-0.436889	0.0612		-1.24935	5e-05		putative beta-1,3-galactosyltransferase 17 [Arabidopsis thaliana]
AT1G76240	18.4139	7.77017	13.634	7.26284	-1.24478	0.00015		-0.433586	0.08085		-1.34219	5e-05		T23E18.17 [Arabidopsis thaliana]
AT2G34170	15.5597	6.2844	11.6017	7.6042	-1.30797	5e-05		-0.423478	0.0643		-1.03295	5e-05		uncharacterized protein [Arabidopsis thaliana]
AT1G69230	29.8263	8.8588	22.2866	10.3731	-1.7514	5e-05		-0.420408	0.14495		-1.52374	5e-05		protein SPIRAL1-like2 [Arabidopsis protein SPIRAL1-like2 [Arabidopsis thaliana]
AT1G30870	16.5349	7.7501	12.4246	6.85877	-1.09323	0.0002		-0.412315	0.0952		-1.26949	5e-05		peroxidase 7 [Arabidopsis thaliana]
AT5G11550	35.331	14.7533	26.6191	16.8597	-1.2599	5e-05		-0.408473	0.04835		-1.06736	5e-05		uncharacterized protein [Arabidopsis thaliana]
AT5G36910	22.6398	3.41748	17.0917	3.94301	-2.72786	5e-05		-0.405565	0.1599		-2.52149	5e-05		thionin 2.2 [Arabidopsis thaliana]
AT4G01460	14.5017	6.0543	10.9992	5.06245	-1.26019	5e-05		-0.398823	0.10415		-1.51831	5e-05		transcription factor bHLH57 [Arabidopsis thaliana]
AT3G49960	21.3072	9.98181	16.3036	8.85117	-1.09397	5e-05		-0.38615	0.09305		-1.2674	5e-05		peroxidase 35 [Arabidopsis thaliana]
AT2G32010	8.34806	3.26403	6.39774	3.78294	-1.35479	5e-05		-0.383879	0.0928		-1.14193	5e-05		inositol polyphosphate 5'-phosphatase [Arabidopsis thaliana]
AT1G32450	103.269	36.8174	79.569	33.3754	-1.48795	5e-05		-0.376129	0.0594		-1.62955	5e-05		nitrate transporter 1.5 [Arabidopsis thaliana]
AT4G26542	19.0067	8.35896	14.6486	9.23428	-1.18511	5e-05		-0.375745	0.1047		-1.04144	5e-05		putative LRR receptor-like serine/threonine-protein kinase [Arabidopsis thaliana]
AT4G39770	13.606	6.12516	10.6688	4.79319	-1.15142	0.00015		-0.350845	0.1677		-1.50518	5e-05		probable trehalose-phosphate phosphatase H [Arabidopsis thaliana]
AT4G04955	22.4851	8.06682	17.6481	8.96395	-1.4789	5e-05		-0.349456	0.0869		-1.32676	5e-05		allantoinase [Arabidopsis thaliana]
AT2G19810	14.2794	6.23383	11.229	3.98035	-1.19574	5e-05		-0.346706	0.14755		-1.84297	5e-05		oxidation-related zinc Finger 1 [Arabidopsis thaliana]
AT2G32860	32.1486	11.9287	25.3046	15.3029	-1.43032	5e-05		-0.345356	0.06925		-1.07095	5e-05		beta glucosidase 33 [Arabidopsis BGL33_ARATH RecName: Full=Beta-glucosidase 33; Short=AtBGLU33; Flags: Precursor [Arabidopsis thaliana]
AT5G25460	292.679	108.639	230.465	134.541	-1.42978	5e-05		-0.344772	0.0822		-1.12127	5e-05		UF642 l-GalL-responsive protein 1 [Arabidopsis thaliana]
AT4G17030	12.7679	3.67315	10.1298	3.94144	-1.79743	5e-05		-0.333916	0.2213		-1.69573	5e-05		expansin-like B1 [Arabidopsis EXLB1_ARATH RecName: Full=Expansin-like B1; Short=At-EXPR1; Short=AtEXLB1; Short=AtEXPR1; AltName: Full=At
AT1G14700	28.2785	10.5482	22.5279	10.3102	-1.42271	5e-05		-0.327993	0.1252		-1.45563	5e-05		purple acid phosphatase 3 [Arabidopsis thaliana]
AT1G75710	19.4902	8.09534	15.62	7.94528	-1.26759	5e-05		-0.319354	0.13685		-1.29458	5e-05		C2H2-like zinc finger protein [Arabidopsis thaliana]
AT3G63200	50.0133	24.509	40.0863	21.7858	-1.029	5e-05		-0.319203	0.09775		-1.19892	5e-05		PATATIN-like protein 9 [Arabidopsis PLP9_ARATH RecName: Full=Probable inactive patatin-like protein 9; Short=AtPLP9; AltName: Full=Patat
AT1G04250	43.3163	15.0479	34.9941	14.9543	-1.52535	5e-05		-0.307798	0.13715		-1.53435	5e-05		auxin-responsive protein IAA17 [Arabidopsis thaliana]
AT4G32460	41.0697	19.9801	33.7251	15.9969	-1.03951	5e-05		-0.284252	0.18305		-1.36028	5e-05		uncharacterized protein [Arabidopsis thaliana]
AT1G78170	42.6657	18.9289	35.2248	19.0292	-1.17249	5e-05		-0.276485	0.20195		-1.16486	5e-05		uncharacterized protein [Arabidopsis thaliana]
AT4G14550	9.45046	3.95291	7.85232	3.49005	-1.25747	0.0002		-0.267266	0.3201		-1.43714	5e-05		auxin-responsive protein IAA14 [Arabidopsis thaliana]
AT1G11080	13.7486	3.50527	11.4931	4.68251	-1.97169	5e-05		-0.258517	0.2552		-1.55393	5e-05		serine carboxypeptidase-like 31 [Arabidopsis thaliana]
AT1G04240	24.2352	9.16684	20.2599	10.0851	-1.40261	5e-05		-0.258477	0.24215		-1.26488	5e-05		auxin-responsive protein IAA3 [Arabidopsis thaliana]
AT5G66590	36.6885	13.7858	30.9317	14.7339	-1.41214	5e-05		-0.246242	0.3062		-1.31619	5e-05		CAP (Cysteine-rich secretory proteins, Antigen 5, and Pathogenesis-related 1 protein) superfamily protein [Arabidopsis thaliana]
AT1G80080	19.054	3.42474	16.6895	6.53283	-2.47603	5e-05		-0.191153	0.3803		-1.54431	5e-05		transmembrane leucine-repeat containing receptor-like protein TMM [Arabidopsis thaliana]
AT5G11420	82.897	29.0277	72.9816	28.4427	-1.51389	5e-05		-0.183787	0.3244		-1.54326	5e-05		uncharacterized protein [Arabidopsis thaliana]
AT1G14880	14.1931	2.67768	12.5186	3.97777	-2.40613	5e-05		-0.181117	0.5873		-1.83516	5e-05		cadmium resistance protein 1 [Arabidopsis thaliana]
AT1G06080	7.99687	2.77379	7.38333	2.69621	-1.52758	5e-05		-0.115164	0.7005		-1.5685	5e-05		delta-9 acyl-lipid desaturase 1 [Arabidopsis thaliana]
AT4G21650	21.9009	7.56509	20.7053	10.4267	-1.53356	5e-05		-0.0809901	0.67855		-1.07071	5e-05		Subtilase family protein [Arabidopsis thaliana]
AT5G66400	18.0132	2.88302	17.2071	2.02403	-2.6434	5e-05		-0.0660505	0.80975		-3.15375	5e-05		dehydrin Rab18 [Arabidopsis dehydrin Rab18 [Arabidopsis thaliana]
AT3G26932	14.609	5.59995	14.0814	6.20749	-1.38337	0.0001		-0.0530667	0.8176		-1.23478	5e-05		dsRNA-binding protein 3 [Arabidopsis thaliana]
AT2G27385	274.82	104.143	270.475	109.919	-1.39992	5e-05		-0.0229917	0.90335		-1.32205	5e-05		pollen Ole e 1 allergen and extensin family protein [Arabidopsis thaliana]
AT4G31805	7.33593	2.01809	7.31664	2.55241	-1.86199	5e-05		-0.0037986	0.98995		-1.52312	5e-05		protein POLAR [Arabidopsis thaliana]
AT1G70830	161.557	30.7728	166.196	60.0092	-2.39232	5e-05		0.0408424	0.83215		-1.42879	5e-05		MLP-like protein 28 [Arabidopsis thaliana]
AT4G29020	140.727	50.2482	147.525	57.1265	-1.48576	5e-05		0.0680603	0.715		-1.30067	5e-05		glycine-rich protein [Arabidopsis glycine-rich protein like [Arabidopsis thaliana]
AT3G22620	55.1609	25.2562	28.0882	14.9451	-1.12701	0.00205		-0.973682	0.0024		-1.88397	0.0001		bifunctional inhibitor/lipid-transfer protein/seed storage 2S albumin-like protein [Arabidopsis thaliana]
AT2G17300	15.9704	6.17898	8.20696	5.23036	-1.36996	0.00185		-0.960481	0.0084		-1.61042	0.0001		uncharacterized protein [Arabidopsis thaliana]
AT3G44540	6.34136	2.47372	3.36938	2.12623	-1.35811	0.00015		-0.912309	0.00385		-1.57649	0.0001		fatty acyl-CoA reductase 4 [Arabidopsis thaliana]
AT4G20390	18.3079	8.94418	10.0924	7.4239	-1.03345	0.0018		-0.859197	0.00505		-1.30222	0.0001		uncharacterized protein [Arabidopsis thaliana]
AT4G35270	8.71469	4.05435	4.98847	4.14746	-1.10398	5e-05		-0.804852	0.00085		-1.07122	0.0001		plant regulator RWP-RK family protein [Arabidopsis thaliana]
AT5G14330	68.5065	31.8568	40.4802	29.4732	-1.10464	5e-05		-0.759024	0.00385		-1.21684	0.0001		uncharacterized protein [Arabidopsis thaliana]
AT4G14480	7.02857	1.76527	4.29715	2.61727	-1.99334	5e-05		-0.709851	0.01915		-1.42517	0.0001		serine/threonine-protein kinase BLUS1 [Arabidopsis thaliana]
AT3G09540	15.1203	6.63729	9.50346	7.05638	-1.18782	0.00015		-0.669962	0.0078		-1.09949	0.0001		pectin lyase-like superfamily protein [Arabidopsis thaliana]
AT2G22190	17.3396	7.41436	10.9379	8.69759	-1.22568	5e-05		-0.664735	0.00915		-0.995383	0.0001		probable trehalose-phosphate phosphatase E [Arabidopsis thaliana]
AT5G37790	9.34062	4.24752	6.59964	4.00697	-1.1369	5e-05		-0.501131	0.04515		-1.22101	0.0001		protein kinase family protein [Arabidopsis thaliana]
AT4G09890	43.4733	18.6477	31.4087	18.37	-1.22113	0.0003		-0.468965	0.09125		-1.24278	0.0001		uncharacterized protein [Arabidopsis thaliana]
AT3G25790	5.85512	2.31715	4.23293	1.39792	-1.33735	0.00165		-0.468042	0.16215		-2.06642	0.0001		myb-like transcription factor family protein [Arabidopsis thaliana]
AT1G51402	397.532	196.163	295.011	181.258	-1.01902	0.0003		-0.430302	0.1239		-1.13303	0.0001		hypothetical protein [Arabidopsis thaliana]
AT1G74770	5.49547	2.07685	4.2959	2.74509	-1.40385	5e-05		-0.355282	0.13035		-1.00139	0.0001		zinc ion binding protein [Arabidopsis thaliana]
AT2G14580	12.5453	0.661085	10.4225	0.989735	-4.24617	0.00055		-0.267446	0.4347		-3.66396	0.0001		pathogenesis-related protein 1 [Arabidopsis thaliana]
AT2G21080	8.65743	2.62346	4.77448	3.54453	-1.72247	5e-05		-0.858595	0.00305		-1.28834	0.00015		uncharacterized protein [Arabidopsis thaliana]
AT3G45070	7.97346	3.15732	4.90659	2.94303	-1.33651	0.0006		-0.700485	0.0429		-1.4379	0.00015		sulfotransferase 5 [Arabidopsis SOT5_ARATH RecName: Full=Cytosolic sulfotransferase 5; Short=AtSOT5; AltName: Full=Flavonoid 7-sulfotran
AT1G01110	4.00709	1.40419	2.53309	1.45057	-1.51282	0.0002		-0.661657	0.0589		-1.46593	0.00015		protein IQ-domain 18 [Arabidopsis thaliana]
AT4G13710	4.58133	1.98847	3.14874	1.93864	-1.20411	0.0006		-0.540992	0.0845		-1.24072	0.00015		probable pectate lyase 15 [Arabidopsis thaliana]
AT5G54530	11.2612	2.83634	7.8683	3.13794	-1.98926	5e-05		-0.517237	0.13225		-1.84347	0.00015		uncharacterized protein [Arabidopsis thaliana]
AT5G15600	14.7966	6.94697	10.3877	4.87333	-1.09081	0.0028		-0.510389	0.1194		-1.60229	0.00015		protein SPIRAL1-like4 [Arabidopsis SP1L4_ARATH RecName: Full=Protein SPIRAL1-like 4 [Arabidopsis thaliana]
AT5G59350	13.9015	6.80248	9.95175	6.42602	-1.03111	0.0003		-0.482218	0.05405		-1.11324	0.00015		uncharacterized protein [Arabidopsis thaliana]
AT1G62280	3.56128	0.311797	2.6729	0.611756	-3.51372	0.0002		-0.41399	0.2695		-2.54137	0.00015		S-type anion channel SLAH1 [Arabidopsis thaliana]
AT1G26945	28.1806	10.8809	21.826	11.6686	-1.3729	5e-05		-0.368655	0.1743		-1.27207	0.00015		basic helix-loop-helix protein KIDARI [Arabidopsis thaliana]
AT1G52290	10.6384	5.26147	8.36993	4.66262	-1.01574	0.0001		-0.345994	0.1545		-1.19007	0.00015		proline-rich receptor-like protein kinase PERK15 [Arabidopsis thaliana]
AT5G57780	20.3887	6.99996	17.637	8.31761	-1.54235	0.0001		-0.209165	0.43635		-1.29353	0.00015		uncharacterized protein [Arabidopsis thaliana]
AT5G26230	11.1798	4.11198	6.81144	4.20782	-1.44299	0.00015		-0.714863	0.02545		-1.40975	0.0002		membrane-associated kinase regulator [Arabidopsis thaliana]
AT5G48070	9.99983	3.14613	6.11449	4.03309	-1.66833	0.0001		-0.709671	0.0228		-1.31002	0.0002		xyloglucan endotransglucosylase/hydrolase protein 20 [Arabidopsis thaliana]
AT5G38420	5197.88	2134.51	3271.52	2170.96	-1.28402	0.00015		-0.667962	0.04155		-1.25959	0.0002		ribulose bisphosphate carboxylase small chain 2B [Arabidopsis thaliana]
AT4G22513	84.9032	15.674	65.5335	33.8082	-2.43745	5e-05		-0.373586	0.24845		-1.32845	0.0002		protease inhibitor/seed storage/LTP family protein [Arabidopsis thaliana]
AT4G17970	6.92652	2.49338	6.21143	3.15569	-1.47403	0.00015		-0.157205	0.5579		-1.13418	0.0002		aluminum-activated, malate transporter 12 [Arabidopsis thaliana]
AT4G23496	7.31555	1.72893	3.98148	1.29244	-2.08109	0.00135		-0.877662	0.0405		-2.50087	0.00025		protein SPIRAL1-like5 [Arabidopsis SP1L5_ARATH RecName: Full=Protein SPIRAL1-like 5 [Arabidopsis thaliana]
AT1G52690	4.8693	0.962404	2.79111	0.973965	-2.339	0.0003		-0.802875	0.0896		-2.32177	0.00025		Late embryogenesis abundant protein (LEA) family protein [Arabidopsis thaliana]
AT2G03710	6.87627	2.00334	4.60268	2.27359	-1.77922	5e-05		-0.579152	0.07785		-1.59665	0.00025		protein SEPALLATA 4 [Arabidopsis MADS-box protein AGL3-II [Arabidopsis thaliana]
AT1G15830	7.47918	2.84012	6.95321	3.07482	-1.39693	0.00015		-0.105201	0.7134		-1.28238	0.00025		Contains similarity to U43627 and is rich Z37262 comes from this gene [Arabidopsis t
AT2G16760	3.29565	1.09897	1.68106	0.568949	-1.58441	0.00425		-0.971192	0.027		-2.53419	0.0003		uncharacterized protein [Arabidopsis thaliana]
AT1G02390	1.72409	0.409274	0.995835	0.34548	-2.0747	0.00105		-0.791856	0.0741		-2.31916	0.0003		glycerol-3-phosphate sn-2-acyltransferase 2 [Arabidopsis thaliana]
AT1G25425	10.9802	4.5619	6.88511	2.63569	-1.2672	0.00445		-0.673353	0.0788		-2.05865	0.0003		unknown [Arabidopsis thaliana]
AT1G60950	2569.92	1227.67	1796.66	1285.81	-1.0658	0.00015		-0.516406	0.0539		-0.999046	0.0003		ferredoxin-2 [Arabidopsis thaliana]
AT4G06534	5.06981	2.2809	3.85278	1.71643	-1.15233	0.00585		-0.396032	0.2592		-1.56252	0.0003		uncharacterized protein [Arabidopsis thaliana]
AT2G46070	10.5249	3.80361	6.31477	4.84572	-1.46837	5e-05		-0.737004	0.0101		-1.11902	0.00035		putative mitogen-activated protein kinase [Arabidopsis thaliana]
AT3G61410	3.15884	1.1894	1.92514	0.68321	-1.40916	0.0041		-0.714431	0.0979		-2.20899	0.00035		uncharacterized protein [Arabidopsis thaliana]
AT4G17680	5.52835	1.17438	3.64955	1.67922	-2.23495	0.00015		-0.59913	0.11015		-1.71906	0.00035		hypothetical protein [Arabidopsis hypothetical protein [Arabidopsis thaliana]
AT3G01500	2497.79	1202.22	1652.57	1145.73	-1.05495	0.00095		-0.595941	0.0636		-1.12439	0.00035		carbonic anhydrase 1 [Arabidopsis AC009325_5 carbonic anhydrase, chloroplast precursor [Arabidopsis thaliana]
AT1G23200	3.25563	0.581196	2.24205	1.03102	-2.48584	5e-05		-0.538118	0.12835		-1.65886	0.00035		probable pectinesterase/pectinesterase inhibitor 6 [Arabidopsis thaliana]
AT2G03530	16.2913	7.79272	12.8083	7.95906	-1.0639	0.00015		-0.347023	0.1476		-1.03343	0.00035		ureide permease 2 [Arabidopsis ureide permease 2 [Arabidopsis thaliana]
AT2G22200	4.62017	0.818028	2.35643	1.46419	-2.49772	5e-05		-0.971343	0.013		-1.65784	0.0004		ethylene-responsive transcription factor ERF056 [Arabidopsis thaliana]
AT4G11880	5.2407	1.81432	2.73178	1.18299	-1.53033	0.00295		-0.939918	0.01815		-2.14732	0.0004		agamous-like MADS-box protein AGL14 [Arabidopsis thaliana]
AT5G08250	1.33995	0.325747	0.748011	0.26156	-2.04036	0.00135		-0.841048	0.085		-2.35697	0.0004		cytochrome P450-like protein [Arabidopsis thaliana]
AT4G24790	4.78388	2.22644	3.24924	2.28406	-1.10344	0.0001		-0.558079	0.03285		-1.06658	0.0004		AAA-type ATPase family protein [Arabidopsis thaliana]
AT1G72230	14.0219	6.7326	9.82995	5.86786	-1.05845	0.0014		-0.512426	0.08495		-1.25678	0.0004		plastocyanin-like domain-containing protein [Arabidopsis thaliana]
AT4G11900	6.14503	2.71075	4.40081	2.93462	-1.18073	0.00025		-0.481651	0.05905		-1.06625	0.0004		G-type lectin S-receptor-like serine/threonine-protein kinase [Arabidopsis thaliana]
AT1G64970	16.0087	7.4771	11.8935	5.99016	-1.09831	0.00165		-0.428683	0.1413		-1.41819	0.0004		gamma-tocopherol methyltransferase [Arabidopsis thaliana]
AT3G50400	3.767	1.61271	1.91438	1.11502	-1.22393	0.0073		-0.976539	0.01595		-1.75635	0.00045		GDSL esterase/lipase [Arabidopsis GDL58_ARATH RecName: Full=GDSL esterase/lipase At3g50400; AltName: Full=Extracellular lipase At3g50400
AT2G30540	9.96616	4.3765	5.3722	2.76017	-1.18726	0.007		-0.891525	0.03		-1.85228	0.00045		monothiol glutaredoxin-S9 [Arabidopsis thaliana]
AT4G22520	52.9758	9.01591	29.0118	15.0361	-2.55479	0.00015		-0.868694	0.0256		-1.8169	0.00045		protease inhibitor/seed storage/LTP family protein [Arabidopsis thaliana]
AT5G02560	23.178	10.2467	14.7012	9.71273	-1.1776	0.00065		-0.656822	0.02965		-1.25481	0.00045		histone H2A 12 [Arabidopsis histone H2A 12 [Arabidopsis thaliana]
AT3G50300	5.1294	2.38212	3.43739	1.94654	-1.10654	0.00195		-0.577477	0.08		-1.39788	0.00045		HXXXD-type acyl-transferase family protein [Arabidopsis thaliana]
AT3G47295	73.1859	30.3289	53.1446	27.9028	-1.27087	0.00085		-0.461643	0.1158		-1.39116	0.00045		uncharacterized protein [Arabidopsis thaliana]
AT4G33467	10.7253	3.97339	8.55315	2.68018	-1.43258	0.0028		-0.32649	0.39095		-2.00062	0.00045		uncharacterized protein [Arabidopsis thaliana]
AT1G35260	19.3301	9.33255	11.8198	8.49482	-1.05051	0.0019		-0.709643	0.02245		-1.18619	0.0005		MLP-like protein 165 [Arabidopsis ML165_ARATH RecName: Full=MLP-like protein 165 [Arabidopsis thaliana]
AT1G49570	6.74389	2.47726	3.44861	2.71118	-1.44484	0.00045		-0.967566	0.00395		-1.31466	0.00055		peroxidase [Arabidopsis thaliana]
AT5G66580	15.0229	4.29987	9.53734	6.07004	-1.8048	5e-05		-0.655504	0.0375		-1.30739	0.00055		uncharacterized protein [Arabidopsis thaliana]
AT1G76720	2.25075	0.736975	1.48247	0.969139	-1.61072	5e-05		-0.602403	0.0514		-1.21563	0.00055		eukaryotic translation initiation factor 2 (eIF-2) family protein [Arabidopsis thaliana]
AT4G15620	19.9153	7.70077	18.2988	8.93914	-1.3708	5e-05		-0.122128	0.6498		-1.15567	0.00055		uncharacterized protein [Arabidopsis thaliana]
AT1G08810	17.1806	6.43082	12.0733	8.49869	-1.41771	5e-05		-0.50896	0.0541		-1.01547	0.0006		putative transcription factor MYB60 [Arabidopsis thaliana]
AT4G05110	2.03116	0.670507	1.6231	0.399316	-1.59898	0.00415		-0.323552	0.43815		-2.3467	0.0006		equilibrative nucleoside transporter 6 [Arabidopsis thaliana]
AT1G69523	10.6969	4.10102	5.53389	3.27856	-1.38314	0.00185		-0.950827	0.00615		-1.70606	0.00065		S-adenosylmethionine-dependent methyltransferase domain-containing protein [Arabidopsis thaliana]
AT5G57625	18.8162	8.39723	13.7717	8.71235	-1.16399	0.00035		-0.450269	0.10385		-1.11084	0.00065		CAP (Cysteine-rich secretory proteins, Antigen 5, and Pathogenesis-related 1 protein) superfamily protein [Arabidopsis thaliana]
AT2G44740	9.88163	4.44308	8.15094	4.1023	-1.15319	0.0021		-0.277783	0.37805		-1.26832	0.00065		cyclin p4;1 [Arabidopsis thaliana]
AT1G01360	16.6006	7.87801	10.281	7.9561	-1.07533	0.0006		-0.691255	0.01255		-1.0611	0.0007		regulatory component of ABA receptor 1 [Arabidopsis thaliana]
AT3G47750	2.37309	0.881342	1.53124	0.923231	-1.42899	0.0003		-0.632066	0.05605		-1.362	0.0007		ABC transporter A family member 4 [Arabidopsis thaliana]
AT3G17070	9.9321	3.52574	6.85735	4.40731	-1.49417	0.0001		-0.534448	0.0695		-1.1722	0.0007		peroxidase 29 [Arabidopsis thaliana]
AT1G01420	11.8183	5.36829	8.22604	5.66533	-1.13849	0.0002		-0.522753	0.0418		-1.06079	0.0007		UDP-glucosyltransferase 72B3 [Arabidopsis thaliana]
AT5G45720	1.5588	0.63644	0.846262	0.565608	-1.29234	0.00225		-0.88126	0.01875		-1.46256	0.00075		AAA-type ATPase family protein [Arabidopsis thaliana]
AT1G76620	7.08727	3.11698	4.45681	3.35772	-1.18508	0.0001		-0.669219	0.01515		-1.07775	0.00075		uncharacterized protein [Arabidopsis thaliana]
AT3G20420	2.48818	0.401314	1.65038	0.658434	-2.63229	0.0002		-0.592293	0.181		-1.91798	0.00075		RNAse THREE-like protein 2 [Arabidopsis thaliana]
AT5G19580	3.05958	0.931335	2.15673	1.1344	-1.71596	0.0002		-0.504488	0.1401		-1.4314	0.00075		glyoxal oxidase-related protein [Arabidopsis thaliana]
AT1G29450	18.1378	3.99268	9.73413	6.26406	-2.18357	0.0001		-0.897876	0.02125		-1.53383	0.0008		hypothetical protein CARUB_v10010487mg, partial [Capsella rubella]
AT3G49845	5.57319	2.68412	3.20499	1.49256	-1.05405	0.01545		-0.798183	0.06425		-1.90071	0.00095		putative protein [Arabidopsis thaliana]
AT1G30260	12.3885	6.0921	7.94025	4.63681	-1.02399	0.0073		-0.641745	0.07925		-1.4178	0.00095		uncharacterized protein [Arabidopsis thaliana]
AT1G38065	5.96394	2.83269	4.10861	2.74407	-1.07409	0.0012		-0.537615	0.07155		-1.11995	0.00095		O-fucosyltransferase-like protein [Arabidopsis thaliana]
AT1G80760	25.9724	10.2076	13.8524	8.36069	-1.34734	0.0022		-0.906843	0.03045		-1.63529	0.00105		aquaporin NIP6-1 [Arabidopsis NIP61_ARATH RecName: Full=Aquaporin NIP6-1; AltName: Full=NOD26-like intrinsic protein 6-1; Short=AtNIP6;1
AT2G48080	3.66333	1.66142	2.08649	1.27626	-1.14074	0.00695		-0.812078	0.0334		-1.52123	0.00105		oxidoreductase, 2OG-Fe(II) oxygenase family protein [Arabidopsis thaliana]
AT2G01880	4.79966	2.35636	2.86174	1.71568	-1.02637	0.01365		-0.74604	0.05375		-1.48415	0.00105		purple acid phosphatase 7 [Arabidopsis thaliana]
AT3G46270	3.0579	1.06105	1.80292	1.10121	-1.52705	0.0009		-0.762206	0.05075		-1.47345	0.0011		receptor protein kinase-like protein [Arabidopsis thaliana]
AT1G23060	2.62197	1.20986	1.80352	0.710859	-1.11581	0.01275		-0.539836	0.19985		-1.88302	0.0011		protein MICROTUBULE DESTABILIZING PROTEIN 40 [Arabidopsis thaliana]
AT1G24400	3.76981	1.44796	2.62479	1.43328	-1.38047	0.0008		-0.52229	0.1174		-1.39517	0.0011		lysine histidine transporter 2 [Arabidopsis thaliana]
AT4G26790	4.69396	1.78453	2.87589	1.90999	-1.39526	0.00125		-0.706797	0.0525		-1.29724	0.0012		GDSL esterase/lipase [Arabidopsis GDSL esterase/lipase [Arabidopsis thaliana]
AT1G60470	4.78706	1.64739	2.63294	0.857615	-1.53896	0.00235		-0.862465	0.05365		-2.48074	0.00125		galactinol synthase 4 [Arabidopsis GOLS4_ARATH RecName: Full=Galactinol synthase 4; Short=AtGolS4; Short=GolS-4 [Arabidopsis thaliana]
AT2G47370	5.3816	2.43176	3.10814	2.06191	-1.14603	0.0022		-0.791984	0.0272		-1.38405	0.00125		calcium-dependent phosphotriesterase superfamily protein [Arabidopsis thaliana]
AT5G24990	5.03421	2.12894	2.96071	1.81279	-1.24163	0.00305		-0.765822	0.0507		-1.47355	0.00125		uncharacterized protein [Arabidopsis thaliana]
AT4G32000	5.89324	2.03639	4.4679	2.55525	-1.53305	0.0002		-0.399464	0.2146		-1.2056	0.00125		protein kinase family protein [Arabidopsis thaliana]
AT3G19620	2.51683	0.993929	1.91973	0.991085	-1.34039	0.0016		-0.390704	0.2443		-1.34453	0.00125		putative beta-D-xylosidase 5 [Arabidopsis thaliana]
AT1G21550	5.90672	2.27189	5.1628	1.40391	-1.37846	0.003		-0.194204	0.6386		-2.07291	0.00125		putative calcium-binding protein CML44 [Arabidopsis thaliana]
AT5G02550	23.9567	10.7755	22.6708	9.36406	-1.15267	0.00285		-0.0795939	0.8056		-1.35522	0.00125		uncharacterized protein [Arabidopsis thaliana]
AT4G16515	19.5845	7.32531	24.8346	7.07497	-1.41875	0.002		0.342639	0.313		-1.46892	0.00125		protein ROOT MERISTEM GROWTH FACTOR 6 [Arabidopsis thaliana]
AT5G01880	5.39532	2.37881	4.34462	2.03039	-1.18147	0.00235		-0.312479	0.36935		-1.40995	0.00135		RING-H2 finger protein ATL74 [Arabidopsis thaliana]
AT5G64780	10.9278	5.43237	7.86335	4.51108	-1.00835	0.00515		-0.474787	0.1528		-1.27646	0.0014		uncharacterized protein [Arabidopsis thaliana]
AT5G52570	20.3908	9.37493	11.4677	6.5983	-1.12104	0.0207		-0.830342	0.03715		-1.62775	0.00155		beta-carotene hydroxylase 2 [Arabidopsis thaliana]
AT1G62333	0.601973	0	0.0703023	0	-2.5897	0.0016		-3.09805	0.22285		-2.5897	0.0016		unknown [Arabidopsis thaliana]
AT3G15240	6.60783	3.09652	4.45034	2.76563	-1.09353	0.0035		-0.570261	0.09175		-1.25657	0.00165		serine/threonine-protein kinase WNK (With No Lysine)-related protein [Arabidopsis thaliana]
AT2G23050	3.50587	1.38093	2.07996	1.39407	-1.34413	0.00125		-0.753217	0.04155		-1.33047	0.0017		BTB/POZ domain-containing protein NPY4 [Arabidopsis thaliana]
AT4G13990	4.28634	1.4303	3.16905	1.83795	-1.58343	0.00025		-0.435696	0.1768		-1.22165	0.0017		Exostosin family protein [Arabidopsis thaliana]
AT3G30875	0.701513	0.33811	0.540378	0.265127	-1.05298	0.0116		-0.376501	0.2786		-1.40379	0.0017		RecName: Full=Putative ABC transporter B family member 8; Short=ABC transporter ABCB.8; Short=AtABCB8; AltName: Full=P-glycoprotein 8; AltName: Full=Putative multid
AT1G29430	22.1063	5.44422	11.919	10.5858	-2.02166	5e-05		-0.891194	0.005		-1.06233	0.00175		protein SMALL AUXIN UPREGULATED 62 [Arabidopsis thaliana]
AT4G00910	2.59492	0.85254	1.73349	0.865802	-1.60585	0.00115		-0.582011	0.16155		-1.58358	0.00175		aluminum activated malate transporter family protein [Arabidopsis thaliana]
AT1G74810	2.22549	0.563584	1.28664	0.715086	-1.98142	0.00015		-0.790515	0.0399		-1.63793	0.0018		boron transporter 5 [Arabidopsis BOR5_ARATH RecName: Full=Putative boron transporter 5 [Arabidopsis thaliana]
AT4G29800	2.98391	1.41873	2.16522	1.12695	-1.0726	0.0111		-0.46269	0.21325		-1.40478	0.0019		PATATIN-like protein 8 [Arabidopsis thaliana]
AT5G10250	1.87874	0.228206	1.46196	0.119624	-3.04136	0.0007		-0.361862	0.363		-3.97319	0.00195		putative BTB/POZ domain-containing protein DOT3 [Arabidopsis thaliana]
AT2G46660	1.6659	0.399542	1.23776	0.468021	-2.05988	0.00045		-0.42857	0.30185		-1.83166	0.002		cytochrome P450, family 78, subfamily A, polypeptide 6 [Arabidopsis thaliana]
AT4G25760	7.89705	3.43118	6.20652	3.02048	-1.20261	0.00695		-0.347529	0.3571		-1.38654	0.00205		glutamine dumper 2 [Arabidopsis GDU2_ARATH RecName: Full=Protein GLUTAMINE DUMPER 2 [Arabidopsis thaliana]
AT5G40330	5.21081	1.77415	3.57244	1.81869	-1.55438	0.00175		-0.544598	0.16405		-1.51861	0.0021		transcription factor MYB23 [Arabidopsis thaliana]
AT1G48330	14.7323	5.69282	10.8964	5.59567	-1.37177	0.0021		-0.435131	0.2459		-1.3966	0.0021		uncharacterized protein [Arabidopsis thaliana]
AT2G37380	3.85425	1.52807	2.28937	1.33469	-1.33474	0.00245		-0.7515	0.05645		-1.52995	0.0022		membrane-associated kinase regulator [Arabidopsis thaliana]
AT1G48745	5.65754	2.44922	3.69618	1.70575	-1.20785	0.0129		-0.61414	0.16505		-1.72977	0.0023		unknown [Arabidopsis thaliana]
AT5G15240	2.01818	0.937419	1.16391	0.641238	-1.10629	0.0193		-0.794075	0.07445		-1.65412	0.00235		transmembrane amino acid transporter family protein [Arabidopsis thaliana]
AT3G10570	5.22215	2.43843	3.14238	2.4785	-1.09869	0.0013		-0.732786	0.0204		-1.07518	0.00235		cytochrome P450, family 77, subfamily A, polypeptide 6 [Arabidopsis thaliana]
AT5G07700	3.18878	1.24656	2.51881	0.986209	-1.35505	0.01175		-0.340262	0.4233		-1.69304	0.0024		unknown [Arabidopsis thaliana]
AT5G15160	19.0499	5.79019	13.8085	8.17539	-1.7181	0.0002		-0.464227	0.162		-1.22042	0.00245		protein banquo 2 [Arabidopsis bHLH family protein [Arabidopsis lyrata subsp. lyrata]
AT3G24715	2.03821	0.990479	1.48048	0.930747	-1.0411	0.00505		-0.461238	0.1548		-1.13084	0.00245		octicosapeptide/Phox/Bem1p domain-containing protein kinase [Arabidopsis thaliana]
AT1G07550	1.09333	0.35009	0.761461	0.324869	-1.64293	0.0037		-0.521887	0.2254		-1.7508	0.0025		putative LRR receptor-like serine/threonine-protein kinase [Arabidopsis thaliana]
AT4G14650	2.17377	1.0534	1.75378	0.844042	-1.04515	0.0122		-0.309732	0.3851		-1.36481	0.0025		uncharacterized protein [Arabidopsis thaliana]
AT5G53486	13.9606	4.74701	9.32387	6.14945	-1.55627	0.0005		-0.58236	0.09625		-1.18283	0.0027		unknown [Arabidopsis thaliana]
AT1G72030	44.7588	16.6405	26.5045	14.6749	-1.42747	0.0016		-0.755934	0.0559		-1.60882	0.00275		Acyl-CoA N-acyltransferases-like protein [Arabidopsis thaliana]
AT5G58910	1.21948	0.540745	0.576661	0.319298	-1.17325	0.0473		-1.08047	0.0467		-1.93329	0.00285		laccase 16 [Arabidopsis thaliana]
AT1G07430	1.24424	0.264732	0.958259	0.316644	-2.23266	0.00255		-0.376777	0.44645		-1.97433	0.00285		protein phosphatase 2C 3 [Arabidopsis thaliana]
AT5G57540	4.46345	2.01683	2.68217	1.41201	-1.14607	0.01505		-0.734759	0.09865		-1.66041	0.0029		xyloglucan endotransglucosylase/hydrolase 13 [Arabidopsis thaliana]
AT5G05330	4.1005	2.00534	2.6894	1.43052	-1.03195	0.02205		-0.608515	0.1472		-1.51926	0.0029		unnamed protein product [Arabidopsis thaliana]
AT5G02350	1.64451	0.744	0.889528	0.528928	-1.14428	0.01535		-0.886546	0.0412		-1.63651	0.0031		cysteine/histidine-rich C1 domain-containing protein [Arabidopsis thaliana]
AT4G26540	5.99324	2.34376	4.51122	2.74793	-1.35451	0.00045		-0.409819	0.22185		-1.12499	0.0031		putative LRR receptor-like serine/threonine-protein kinase [Arabidopsis thaliana]
AT4G12050	3.91368	1.86159	2.81844	1.73039	-1.07199	0.00525		-0.473629	0.1693		-1.17743	0.00315		putative AT-hook DNA-binding family protein [Arabidopsis thaliana]
AT4G25790	6.94336	2.41658	4.57026	2.5539	-1.52267	0.002		-0.603358	0.1341		-1.44293	0.00325		allergen V5/Tpx-1-related family protein [Arabidopsis thaliana]
AT5G66800	5.03805	2.12023	3.65782	2.03384	-1.24864	0.0048		-0.461881	0.2319		-1.30866	0.00325		uncharacterized protein [Arabidopsis thaliana]
AT1G62030	2.33082	0.888305	2.26888	1.05305	-1.39171	0.0022		-0.0388573	0.91035		-1.14626	0.00325		cysteine/histidine-rich C1 domain-containing protein [Arabidopsis thaliana]
AT1G49310	47.5285	22.3532	35.5319	23.8306	-1.08831	0.00155		-0.419678	0.1902		-0.995978	0.0033		uncharacterized protein [Arabidopsis thaliana]
AT5G28910	1.71364	0.550746	0.942131	0.523718	-1.63761	0.0011		-0.863064	0.0532		-1.7102	0.00345		uncharacterized protein [Arabidopsis thaliana]
AT4G12430	3.30237	1.62834	1.91227	1.39108	-1.0201	0.0079		-0.788216	0.0313		-1.2473	0.0035		probable trehalose-phosphate phosphatase F [Arabidopsis thaliana]
AT3G51760	5.1906	1.4287	3.09167	2.02848	-1.8612	0.00035		-0.747515	0.06765		-1.3555	0.0035		uncharacterized protein [Arabidopsis thaliana]
AT2G01505	9.82482	3.31933	7.56772	2.70056	-1.56554	0.00455		-0.376572	0.41255		-1.86317	0.0035		protein CLAVATA3/ESR-related 16 [Arabidopsis thaliana]
AT5G39150	3.28256	0.258824	1.72003	0.624142	-3.66478	0.0054		-0.932388	0.08145		-2.39488	0.00365		germin-like protein subfamily 1 member 17 [Arabidopsis thaliana]
AT4G20230	2.36346	0.973763	1.6232	0.976044	-1.27926	0.0042		-0.54206	0.14015		-1.27588	0.00365		terpenoid synthase 9 [Arabidopsis putative terpene cyclase [Arabidopsis thaliana]
AT3G11110	13.7903	5.82439	7.75933	4.42634	-1.24347	0.0098		-0.82965	0.053		-1.63947	0.00375		RING-H2 finger protein ATL66 [Arabidopsis thaliana]
AT2G37100	6.78745	2.83644	4.46254	3.14007	-1.25879	0.00285		-0.605005	0.103		-1.11207	0.00375		protamine P1 family protein [Arabidopsis thaliana]
AT3G14760	11.3224	4.75649	10.3846	5.42213	-1.25121	0.0019		-0.124734	0.7006		-1.06225	0.00375		uncharacterized protein [Arabidopsis thaliana]
AT3G24360	1.39318	0.349168	0.846721	0.396455	-1.99639	0.00735		-0.718423	0.1595		-1.81315	0.0038		3-hydroxyisobutyryl-CoA hydrolase-like protein 4 [Arabidopsis thaliana]
AT2G29940	1.2405	0.527733	0.84957	0.56924	-1.23304	0.0016		-0.546117	0.1178		-1.12381	0.0039		ABC transporter G family member 31 [Arabidopsis thaliana]
AT3G08660	1.99737	0.792866	1.04359	0.735356	-1.33295	0.0067		-0.936547	0.0346		-1.44159	0.00395		phototropic-responsive NPH3 family protein [Arabidopsis thaliana]
AT1G27140	5.27481	1.7883	3.20153	1.16561	-1.56053	0.00435		-0.720358	0.1002		-2.17803	0.004		glutathione S-transferase tau 14 [Arabidopsis thaliana]
AT5G24105	7.24095	2.97543	5.48331	1.6141	-1.28308	0.0187		-0.401132	0.3778		-2.16545	0.00405		arabinogalactan protein 41 [Arabidopsis thaliana]
AT2G04032	2.29023	0.471437	1.16901	0.637628	-2.28036	0.00045		-0.970205	0.0424		-1.84471	0.0041		zinc transporter 7 [Arabidopsis ZIP7_ARATH RecName: Full=Zinc transporter 7; AltName: Full=ZRT/IRT-like protein 7; Flags: Precursor [Ara
AT2G40530	4.65813	1.6473	3.35303	1.32875	-1.49965	0.006		-0.474286	0.29535		-1.80968	0.00415		uncharacterized protein [Arabidopsis thaliana]
AT5G11540	1.87409	0.926841	1.37034	0.709816	-1.0158	0.01825		-0.451656	0.27185		-1.40067	0.00415		L-gulono-1,4-lactone (L-GulL) oxidase 3 [Arabidopsis thaliana]
AT3G61970	3.68099	1.38538	2.37493	1.49434	-1.40981	0.00165		-0.632209	0.10015		-1.30059	0.0043		B3 domain-containing transcription factor NGA2 [Arabidopsis thaliana]
AT2G40260	6.4574	2.80667	4.98876	3.17597	-1.20209	0.00195		-0.372272	0.25315		-1.02376	0.0046		myb family transcription factor [Arabidopsis thaliana]
AT1G69080	5.79815	1.70603	3.30607	2.33536	-1.76495	0.00055		-0.810475	0.0512		-1.31195	0.00465		adenine nucleotide alpha hydrolases-like protein [Arabidopsis thaliana]
AT3G20840	1.10074	0.494778	0.626426	0.338565	-1.15362	0.0297		-0.813258	0.09095		-1.70097	0.0049		AP2-like ethylene-responsive transcription factor PLT1 [Arabidopsis thaliana]
AT1G49200	6.35828	2.85295	4.39484	2.61015	-1.15618	0.005		-0.532826	0.1428		-1.2845	0.005		RING-H2 finger protein ATL75 [Arabidopsis thaliana]
AT3G09925	15.1977	7.2568	8.01381	5.86577	-1.06645	0.01515		-0.923293	0.02255		-1.37346	0.0052		pollen Ole e 1 allergen and extensin family protein [Arabidopsis thaliana]
AT1G53700	3.39834	1.20835	3.28298	1.50577	-1.49179	0.0007		-0.0498242	0.88795		-1.17433	0.0054		protein WAG1 [Arabidopsis thaliana]
AT4G38650	3.23583	1.2999	2.13027	1.53239	-1.31574	0.00045		-0.6031	0.08405		-1.07835	0.00545		glycosyl hydrolase family 10 protein [Arabidopsis thaliana]
AT3G42800	1.53391	0.457293	1.79775	0.442041	-1.74602	0.0053		0.228979	0.5786		-1.79496	0.0055		uncharacterized protein [Arabidopsis thaliana]
AT1G74500	14.4599	6.09619	10.2286	6.1067	-1.24608	0.006		-0.499449	0.1986		-1.24359	0.0056		transcription factor bHLH135 [Arabidopsis thaliana]
AT1G52565	4.61208	1.98288	2.40932	1.37169	-1.21782	0.02075		-0.936792	0.0543		-1.74946	0.00565		uncharacterized protein [Arabidopsis thaliana]
AT1G29020	1.45245	0.393023	0.893287	0.513817	-1.8858	0.0036		-0.701293	0.14815		-1.49916	0.00565		EF-hand, calcium binding motif-containing protein [Arabidopsis thaliana]
AT1G55550	2.12691	0.815542	1.39902	1.01747	-1.38293	0.00115		-0.604342	0.08265		-1.06377	0.00565		kinesin motor protein-related [Arabidopsis thaliana]
AT5G50120	3.21639	1.34618	2.52028	1.09984	-1.25657	0.01025		-0.351858	0.3829		-1.54815	0.0057		WD40 domain-containing protein [Arabidopsis thaliana]
AT4G25420	1.65014	0.246861	1.07869	0.503902	-2.74082	0.00115		-0.613308	0.2055		-1.71137	0.00605		gibberellin 20 oxidase 1 [Arabidopsis thaliana]
AT5G59680	2.08628	0.815756	1.5741	1.01638	-1.35472	0.0009		-0.406406	0.23405		-1.03749	0.00605		leucine-rich repeat protein kinase family protein [Arabidopsis thaliana]
AT5G42510	9.02236	4.04153	6.10748	3.22062	-1.1586	0.026		-0.562928	0.19365		-1.48617	0.00615		disease resistance-responsive family protein [Arabidopsis thaliana]
AT4G13570	3.23212	0.561251	1.8053	0.926467	-2.52576	0.04225		-0.840242	0.1141		-1.80267	0.00625		histone H2A 4 [Arabidopsis histone H2A 4 [Arabidopsis thaliana]
AT1G29460	8.89733	1.78594	4.76529	3.52888	-2.31669	0.0005		-0.900808	0.0415		-1.33416	0.00645		protein SMALL AUXIN UPREGULATED 65 [Arabidopsis thaliana]
AT1G68470	5.17123	2.52024	3.30247	2.58715	-1.03695	0.0043		-0.646962	0.0555		-0.999144	0.00665		Exostosin family protein [Arabidopsis thaliana]
AT1G13430	1.46961	0.411201	0.864359	0.438217	-1.83752	0.00365		-0.765731	0.14705		-1.74572	0.00685		sulfotransferase 4C [Arabidopsis SOT9_ARATH RecName: Full=Cytosolic sulfotransferase 9; Short=AtSOT9; AltName: Full=Sulfotransferase 4c;
AT3G51750	11.9681	2.668	6.0189	2.98726	-2.16536	0.0059		-0.991622	0.06345		-2.0023	0.0072		uncharacterized protein [Arabidopsis thaliana]
AT5G45850	1.29941	0.492797	0.721142	0.402961	-1.39879	0.0099		-0.849501	0.07635		-1.68914	0.00725		uncharacterized protein [Arabidopsis thaliana]
AT2G42250	7.99298	3.91534	4.27477	3.88124	-1.0296	0.00595		-0.902887	0.012		-1.04222	0.0073		cytochrome P450, family 712, subfamily A, polypeptide 1 [Arabidopsis thaliana]
AT2G40160	3.06729	1.38536	1.9645	1.44451	-1.1467	0.00545		-0.642802	0.07345		-1.08638	0.0073		protein TRICHOME BIREFRINGENCE-LIKE 30 [Arabidopsis thaliana]
AT1G02065	2.29389	0.583735	1.23992	0.914613	-1.97441	0.0005		-0.887549	0.0414		-1.32656	0.0074		squamosa promoter binding protein-like 8 [Arabidopsis thaliana]
AT4G28850	3.88089	1.72818	3.7662	1.73079	-1.16713	0.0084		-0.0432779	0.9072		-1.16496	0.0075		xyloglucan endotransglucosylase/hydrolase 26 [Arabidopsis thaliana]
AT4G40010	4.37665	2.03567	2.83032	1.74298	-1.10432	0.01145		-0.628862	0.1011		-1.32827	0.0076		SNF1-related protein kinase 2.7 [Arabidopsis thaliana]
AT1G05100	1.51734	0.636386	0.812034	0.459217	-1.25357	0.036		-0.901932	0.0841		-1.7243	0.0077		mitogen-activated protein kinase kinase kinase 18 [Arabidopsis thaliana]
AT1G30080	3.95605	1.94099	3.14011	1.95101	-1.02727	0.0075		-0.333246	0.3181		-1.01984	0.008		glycosyl hydrolases family protein [Arabidopsis thaliana]
AT1G22690	214.507	68.6166	201.463	95.5776	-1.6444	0.00145		-0.0905098	0.7801		-1.16628	0.0081		gibberellin-regulated protein 9 [Arabidopsis thaliana]
AT3G06160	1.44627	0.265518	1.27563	0.196446	-2.44546	0.0099		-0.181127	0.7302		-2.88013	0.00815		B3 domain-containing protein REM21 [Arabidopsis thaliana]
AT3G25670	2.80832	1.39866	2.14811	1.28072	-1.00566	0.0183		-0.386639	0.32075		-1.13275	0.00845		leucine-rich repeat-containing protein [Arabidopsis thaliana]
AT3G03450	2.3454	1.08939	1.46639	1.10644	-1.10631	0.00745		-0.677565	0.0794		-1.08391	0.0086		DELLA protein RGL2 [Arabidopsis RGL2_ARATH RecName: Full=DELLA protein RGL2; AltName: Full=GRAS family protein 15; Short=AtGRAS-15; AltN
AT1G06980	3.20618	0.274944	2.08227	0.509037	-3.54365	0.0062		-0.622698	0.2009		-2.65501	0.00865		uncharacterized protein [Arabidopsis thaliana]
AT1G23340	2.80982	1.20098	2.67261	1.39163	-1.22627	0.0038		-0.0722284	0.836		-1.0137	0.00875		uncharacterized protein [Arabidopsis thaliana]
AT5G18020	17.0002	3.28879	9.53501	7.59765	-2.36992	0.0001		-0.834245	0.04215		-1.16193	0.0088		SAUR-like auxin-responsive protein [Arabidopsis thaliana]
AT2G22800	5.01486	2.27289	5.10523	2.38745	-1.14168	0.00565		0.0257665	0.9357		-1.07074	0.0088		homeobox-leucine zipper protein HAT9 [Arabidopsis thaliana]
AT5G49170	7.35478	3.66903	5.9916	3.4766	-1.00328	0.00915		-0.295741	0.3958		-1.08101	0.009		uncharacterized protein [Arabidopsis thaliana]
AT1G29510	13.548	3.72024	8.66455	6.43761	-1.86461	0.0004		-0.644883	0.075		-1.07348	0.0092		protein SMALL AUXIN UPREGULATED 67 [Arabidopsis thaliana]
AT5G49870	0.914872	0.245007	0.563326	0.233663	-1.90075	0.0044		-0.6996	0.18145		-1.96914	0.0095		Mannose-binding lectin superfamily protein [Arabidopsis thaliana]
AT3G02850	1.51558	0.447695	1.2664	0.31513	-1.75928	0.0234		-0.259137	0.6035		-2.26585	0.00955		potassium channel SKOR [Arabidopsis SKOR_ARATH RecName: Full=Potassium channel SKOR; AltName: Full=Stelar K(+) outward rectifying channe
AT4G15320	0.458682	0.0425931	0.261174	0.0483103	-3.4288	0.02625		-0.812483	0.1903		-3.24709	0.0097		cellulose synthase-like protein B6 [Arabidopsis thaliana]
AT5G52330	1.04119	0.332723	0.573502	0.274335	-1.64584	0.01905		-0.860363	0.1484		-1.92422	0.0098		meprin and TRAF homology domain-containing protein [Arabidopsis thaliana]
AT1G04610	1.42399	0.576551	1.21283	0.538784	-1.30442	0.01745		-0.231562	0.58965		-1.40216	0.0098		flavin-containing monooxygenase YUCCA3 [Arabidopsis thaliana]
AT5G06760	2.89814	0.725685	1.99454	0.797032	-1.99771	0.0085		-0.539071	0.2945		-1.86242	0.00985		late embryogenesis abundant protein 4-5 [Arabidopsis thaliana]
AT5G38970	0.838197	0.347566	0.601424	0.233165	-1.27	0.03765		-0.478907	0.37465		-1.84594	0.00995		brassinosteroid-6-oxidase 1 [Arabidopsis thaliana]
AT2G02120	17.1561	5.18358	13.1895	8.22994	-1.7267	0.0008		-0.379332	0.29965		-1.05977	0.0101		defensin-like protein 4 [Arabidopsis thaliana]
AT1G69240	1.97156	0.906698	1.33534	0.747843	-1.12064	0.02		-0.56213	0.1959		-1.39853	0.0102		methyl esterase 15 [Arabidopsis MES15_ARATH RecName: Full=Putative methylesterase 15, chloroplastic; Short=AtMES15; AltName: Full=Prote
AT5G65340	1.06782	0.135003	0.454268	0.245494	-2.98361	0.0157		-1.23305	0.0827		-2.12091	0.01025		uncharacterized protein [Arabidopsis thaliana]
AT4G21200	1.46169	0.55551	1.2959	0.439486	-1.39575	0.03545		-0.173683	0.7366		-1.73375	0.01025		gibberellin 2-beta-dioxygenase 8 [Arabidopsis thaliana]
AT5G59760	3.04917	0.983677	1.75934	0.790772	-1.63216	0.00955		-0.793382	0.141		-1.94708	0.0103		uncharacterized protein [Arabidopsis thaliana]
AT4G26255	1.65023	0.552911	0.807907	0.298962	-1.57755	0.01195		-1.03041	0.0548		-2.46463	0.01035		hypothetical protein ARALYDRAFT_913936 [Arabidopsis lyrata subsp. lyrata]
AT3G48260	2.26972	0.850133	2.07217	0.96087	-1.41675	0.00395		-0.131372	0.7436		-1.2401	0.0104		putative serine/threonine-protein kinase WNK3 [Arabidopsis thaliana]
AT3G52310	0.575582	0.247588	0.339814	0.152907	-1.21708	0.0484		-0.760276	0.16755		-1.91237	0.01045		ABC transporter G family member 27 [Arabidopsis thaliana]
AT1G33440	1.90393	0.788623	1.36429	0.873682	-1.27157	0.0046		-0.48083	0.2243		-1.1238	0.01085		probable peptide/nitrate transporter [Arabidopsis thaliana]
AT3G26960	5.79774	1.86092	3.87898	2.61216	-1.63947	0.00105		-0.579813	0.16615		-1.15025	0.0109		pollen Ole e 1 allergen and extensin family protein [Arabidopsis thaliana]
AT5G13320	2.3066	1.1273	1.27433	1.124	-1.0329	0.01205		-0.856029	0.03335		-1.03713	0.01125		Chain A, Crystal Structure Of Gh3.12 In Complex With Ampcpp B Chain B, Crystal Structure Of Gh3.12 In Complex With Ampcpp A Chain A
AT1G35290	1.88341	0.278682	1.57661	0.48568	-2.75666	0.00845		-0.256521	0.6306		-1.95527	0.0114		thioesterase family protein [Arabidopsis thaliana]
AT4G31320	6.51632	2.39783	3.32809	2.54841	-1.44233	0.0087		-0.969363	0.0661		-1.35446	0.0115		SAUR-like auxin-responsive protein [Arabidopsis thaliana]
AT1G64920	1.30696	0.479988	0.959158	0.366552	-1.44514	0.01935		-0.446375	0.358		-1.83413	0.0116		UDP-glycosyltransferase 79B11 [Arabidopsis thaliana]
AT3G57920	3.00686	1.18761	1.51322	1.40213	-1.3402	0.00675		-0.990636	0.0235		-1.10064	0.0117		squamosa promoter-binding-like protein 15 [Arabidopsis thaliana]
AT5G41380	0.532021	0.144056	0.228127	0.0823067	-1.88485	0.04175		-1.22165	0.0562		-2.6924	0.01185		CCT motif family protein [Arabidopsis thaliana]
AT5G58780	3.82834	0.773039	1.54664	0.968738	-2.30811	0.01495		-1.30758	0.07645		-1.98254	0.01215		Z,E-mixed heptaprenyl diphosphate synthase [Arabidopsis thaliana]
AT2G02610	0.870381	0.419058	0.454681	0.297125	-1.0545	0.04735		-0.936792	0.07915		-1.55058	0.01235		cysteine/histidine-rich C1 domain-containing protein [Arabidopsis thaliana]
AT5G27300	2.4388	1.0012	1.47568	1.14262	-1.28444	0.00505		-0.724792	0.0642		-1.09383	0.01245		pentatricopeptide (PPR) repeat-containing protein [Arabidopsis thaliana]
AT3G48290	0.64022	0.132886	0.428576	0.155643	-2.26838	0.01335		-0.579017	0.344		-2.04033	0.01245		cytochrome P450 71A24 [Arabidopsis thaliana]
AT1G11340	1.53773	0.573311	1.06452	0.747955	-1.42341	0.0016		-0.530599	0.17525		-1.03978	0.01275		G-type lectin S-receptor-like serine/threonine-protein kinase [Arabidopsis thaliana]
AT1G52560	2.17733	0.68127	1.23372	0.603225	-1.67626	0.00985		-0.819545	0.15195		-1.85179	0.01285		heat shock protein 26.5 [Arabidopsis thaliana]
AT5G17040	0.946618	0.227135	0.374362	0.13524	-2.05923	0.0083		-1.33835	0.05195		-2.80726	0.01295		UDP-glycosyltransferase 78D4 [Arabidopsis thaliana]
AT2G38600	1.89637	0.135225	0.767709	0.196423	-3.80981	0.04365		-1.30461	0.07		-3.2712	0.01295		HAD superfamily, subfamily IIIB acid phosphatase [Arabidopsis thaliana]
AT5G63350	1.05057	0.270878	0.590963	0.269205	-1.95546	0.0122		-0.830033	0.1749		-1.9644	0.01305		uncharacterized protein [Arabidopsis thaliana]
AT3G28007	2.01711	0.659816	1.21302	0.697058	-1.61215	0.00995		-0.733686	0.14915		-1.53294	0.0135		bidirectional sugar transporter SWEET4 [Arabidopsis thaliana]
AT5G55340	2.06228	0.773336	1.48118	0.715905	-1.41507	0.0096		-0.477493	0.3211		-1.5264	0.01375		putative long-chain-alcohol O-fatty-acyltransferase 5 [Arabidopsis thaliana]
AT1G59940	2.72563	1.12682	1.88548	1.08567	-1.27433	0.01715		-0.531658	0.23505		-1.328	0.0141		response regulator 3 [Arabidopsis ARR3_ARATH RecName: Full=Two-component response regulator ARR3 [Arabidopsis thaliana]
AT1G73410	1.43422	0.690659	0.639896	0.399948	-1.05422	0.04835		-1.16436	0.05115		-1.84238	0.01415		myb domain protein 54 [Arabidopsis AC012396_22 myb-like transcription factor, putative [Arabidopsis thaliana]
AT1G51190	0.71826	0.258896	0.407729	0.259881	-1.47213	0.0191		-0.816896	0.1317		-1.46666	0.01435		AP2-like ethylene-responsive transcription factor PLT2 [Arabidopsis thaliana]
AT5G09978	4.24317	1.3254	2.99343	1.15241	-1.67871	0.02355		-0.503343	0.3603		-1.88049	0.01435		elicitor peptide 7 [Arabidopsis PEP7_ARATH RecName: Full=Elicitor peptide 7; Flags: Precursor [Arabidopsis thaliana]
AT1G50830	0.403613	0.132949	0.204552	0.109297	-1.6021	0.03		-0.980505	0.11775		-1.88472	0.0144		aminotransferase-like, plant mobile domain family protein [Arabidopsis thaliana]
AT1G55940	1.26847	0.608916	0.787591	0.509226	-1.05877	0.0262		-0.687571	0.11665		-1.31671	0.0144		cytochrome P450, family 708, subfamily A, polypeptide 1 [Arabidopsis thaliana]
AT4G30230	1.69324	0.363502	0.949831	0.590628	-2.21975	0.0042		-0.834044	0.11605		-1.51946	0.01455		uncharacterized protein [Arabidopsis thaliana]
AT2G42730	2.04729	0.961886	1.26009	0.975228	-1.08978	0.01215		-0.700189	0.0936		-1.0699	0.01455		F-box protein [Arabidopsis thaliana]
AT1G28620	1.62392	0.597049	0.830853	0.643893	-1.44356	0.00995		-0.966815	0.04735		-1.33459	0.0147		F1K23.15 [Arabidopsis thaliana]
AT4G36570	16.1672	5.64428	9.67019	6.49392	-1.51821	0.00615		-0.741454	0.1226		-1.31591	0.01475		protein RAD-like 3 [Arabidopsis protein RAD-like 3 [Arabidopsis thaliana]
AT4G30320	4.73953	1.72074	2.71154	1.27495	-1.46171	0.04495		-0.805632	0.19765		-1.8943	0.0152		CAP (Cysteine-rich secretory proteins, Antigen 5, and Pathogenesis-related 1 protein) superfamily protein [Arabidopsis thaliana]
AT1G75250	4.42355	1.0038	3.59751	0.914818	-2.13973	0.0082		-0.298206	0.60265		-2.27365	0.01525		protein RADIALIS-like 6 [Arabidopsis thaliana]
AT4G30830	1.07423	0.451263	0.435485	0.302108	-1.25126	0.04275		-1.30261	0.0534		-1.83017	0.01555		unknown [Arabidopsis thaliana]
AT2G46410	9.41893	3.5357	6.52629	4.25271	-1.41357	0.0041		-0.5293	0.20115		-1.14718	0.01635		transcription factor CPC [Arabidopsis thaliana]
AT2G13810	1.08127	0.374528	0.508032	0.373598	-1.52958	0.01585		-1.08974	0.08065		-1.53317	0.0164		AGD2-like defense response protein 1 [Arabidopsis thaliana]
AT4G11190	7.77572	3.54639	5.03819	3.73661	-1.13263	0.0103		-0.626071	0.12595		-1.05725	0.0165		disease resistance-responsive, dirigent domain-containing protein [Arabidopsis thaliana]
AT2G12460	0.958041	0.302936	0.543995	0.337702	-1.66107	0.02185		-0.816494	0.1395		-1.50434	0.01665		hypothetical protein [Arabidopsis thaliana]
AT4G29990	0.932981	0.397988	0.716809	0.413708	-1.22912	0.0106		-0.380259	0.3337		-1.17323	0.01665		leucine-rich repeat transmembrane protein kinase [Arabidopsis thaliana]
AT4G08620	0.873362	0.284418	0.774905	0.317037	-1.61857	0.0119		-0.17256	0.71735		-1.46193	0.01665		sulfate transporter 1.1 [Arabidopsis thaliana]
AT1G64625	2.10284	0.836148	1.49664	1.01499	-1.33051	0.0028		-0.490612	0.2079		-1.05087	0.01815		transcription factor bHLH157 [Arabidopsis thaliana]
AT2G18120	1.3183	0.27006	0.537749	0.217214	-2.28733	0.0308		-1.29367	0.0717		-2.60149	0.0191		SHI-related sequence 4 protein [Arabidopsis thaliana]
AT3G59580	0.732259	0.254325	0.515441	0.306478	-1.52568	0.0077		-0.506547	0.26835		-1.25657	0.0191		nodule inception protein-like protein 9 [Arabidopsis thaliana]
AT1G15825	18.2532	8.57536	16.3257	7.63131	-1.08988	0.0422		-0.161005	0.72525		-1.25815	0.01925		Contains similarity to U43627 and is rich Z37262 comes from this gene [Arabidopsis t
AT5G18404	3.59388	0	1.61661	0	-1.84554	0.0193		-1.15257	0.48965		-1.84554	0.0193		uncharacterized protein [Arabidopsis thaliana]
AT5G08070	3.77426	1.82195	1.96179	1.37911	-1.05071	0.0491		-0.944023	0.0843		-1.45246	0.01935		transcription factor TCP17 [Arabidopsis thaliana]
AT1G06100	3.28094	0.491686	1.8507	0.175988	-2.7383	0.00705		-0.826038	0.0868		-4.22056	0.01965		delta-9 desaturase-like 2 protein [Arabidopsis thaliana]
AT5G61290	5.35367	2.63418	5.98621	2.67482	-1.02317	0.02085		0.161115	0.63825		-1.00109	0.021		flavin-containing monooxygenase FMO GS-OX-like 8 [Arabidopsis thaliana]
AT1G71690	1.09369	0.142324	0.491698	0.201973	-2.94195	0.0422		-1.15336	0.0986		-2.43697	0.02175		uncharacterized protein [Arabidopsis thaliana]
AT3G56300	0.827673	0.247306	0.489208	0.265628	-1.74276	0.0184		-0.758613	0.198		-1.63965	0.02175		cysteinyl-tRNA synthetase [Arabidopsis thaliana]
AT2G43670	3.72491	1.61462	2.31386	0.777103	-1.20601	0.04965		-0.686904	0.241		-2.26103	0.02195		carbohydrate-binding X8 domain-containing protein [Arabidopsis thaliana]
AT1G29600	0.98569	0.0786897	0.413207	0.188473	-3.64689	0.0455		-1.25427	0.08175		-2.38678	0.02205		putative zinc finger CCCH domain-containing protein 10 [Arabidopsis thaliana]
AT1G60740	2.51706	0.791358	0.937632	0.828722	-1.66934	0.02235		-1.42465	0.0468		-1.60278	0.02215		peroxiredoxin-2D [Arabidopsis PRX2D_ARATH RecName: Full=Peroxiredoxin-2D; AltName: Full=Peroxiredoxin IID; AltName: Full=Thioredoxin red
AT5G39180	1.60405	0.127682	0.660623	0.466785	-3.65109	0.0412		-1.27982	0.07085		-1.78089	0.02255		germin-like protein subfamily 1 member 19 [Arabidopsis thaliana]
AT3G30350	2.34796	0.554243	1.33343	0.694523	-2.08282	0.00885		-0.816266	0.2026		-1.75731	0.02265		protein ROOT MERISTEM GROWTH FACTOR 4 [Arabidopsis thaliana]
AT5G50300	0.827665	0.324722	0.753046	0.316134	-1.34984	0.02345		-0.136309	0.78375		-1.38851	0.0229		transmembrane transport protein-like [Arabidopsis thaliana]
AT1G56320	8.81366	2.47105	3.42935	1.94312	-1.83462	0.03215		-1.36181	0.04955		-2.18137	0.02295		uncharacterized protein [Arabidopsis thaliana]
AT4G25310	1.37088	0.273867	0.901131	0.522756	-2.32355	0.00595		-0.605294	0.27715		-1.39089	0.02305		2-oxoglutarate (2OG) and Fe(II)-dependent oxygenase superfamily protein [Arabidopsis SRG1-like protein [Arabidopsis thaliana]
AT5G18030	12.3883	2.87848	8.97306	5.69635	-2.1056	0.00175		-0.465306	0.27495		-1.12087	0.0238		SAUR-like auxin-responsive protein [Arabidopsis thaliana]
AT3G27920	1.81088	0.443459	1.60572	0.301946	-2.02982	0.0347		-0.173471	0.77955		-2.58433	0.0238		trichome differentiation protein GL1 [Arabidopsis thaliana]
AT2G46970	1.02742	0.275205	0.644959	0.337805	-1.90045	0.01135		-0.671747	0.22165		-1.60476	0.025		transcription factor PIL1 [Arabidopsis thaliana]
AT3G42180	1.66895	0.500718	0.854459	0.595615	-1.73687	0.00785		-0.965858	0.129		-1.48649	0.0252		Exostosin family protein [Arabidopsis thaliana]
AT5G52300	1.25243	0.464704	1.62637	0.581844	-1.43035	0.0082		0.376926	0.38785		-1.10603	0.02525		protein LOW-TEMPERATURE-INDUCED 65 [Arabidopsis thaliana]
AT1G70505	3.06094	1.49293	1.83016	1.43625	-1.03583	0.03005		-0.742005	0.091		-1.09167	0.02535		uncharacterized protein [Arabidopsis thaliana]
AT5G42630	3.81807	1.4608	2.96908	1.87973	-1.38608	0.00635		-0.362828	0.35985		-1.02232	0.0257		probable transcription factor KAN4 [Arabidopsis thaliana]
AT1G63820	2.0877	0.813813	1.22003	0.926091	-1.35915	0.01535		-0.774998	0.1099		-1.17269	0.02595		CCT motif family protein [Arabidopsis thaliana]
AT1G34330	0.77653	0.201016	0.617073	0.143058	-1.94973	0.0491		-0.3316	0.6107		-2.44044	0.02625		probable peroxidase, 81098-80059 [imported]
AT3G23010	0.590498	0.182594	0.477043	0.181679	-1.69329	0.0251		-0.307813	0.58645		-1.70054	0.0266		receptor like protein 36 [Arabidopsis thaliana]
AT4G12890	1.09538	0.396068	0.759094	0.225441	-1.46761	0.04865		-0.529081	0.3927		-2.28061	0.0275		Gamma interferon responsive lysosomal thiol (GILT) reductase family protein [Arabidopsis At4g12890 [Arabidopsis thaliana]
AT5G18050	4.38983	0.306986	3.71144	1.41232	-3.83792	0.04005		-0.242186	0.6746		-1.6361	0.0276		SAUR-like auxin-responsive protein [Arabidopsis thaliana]
AT2G18480	1.11615	0.282162	0.606547	0.488334	-1.98394	0.00755		-0.87984	0.1016		-1.19259	0.0279		putative polyol transporter 3 [Arabidopsis thaliana]
AT5G40860	1.50613	0.512707	0.900913	0.377826	-1.55464	0.0307		-0.741387	0.2303		-1.99505	0.0286		unknown [Arabidopsis thaliana]
AT5G40630	1.65866	0.419044	1.12725	0.410813	-1.98484	0.03645		-0.557211	0.36595		-2.01346	0.0289		ubiquitin family protein [Arabidopsis thaliana]
AT5G02580	4.10781	1.46072	3.85814	1.7644	-1.49169	0.01055		-0.090464	0.8394		-1.21919	0.0289		uncharacterized protein [Arabidopsis thaliana]
AT4G06536	5.6389	2.17834	4.40756	2.23844	-1.37218	0.0218		-0.355434	0.5196		-1.33292	0.0293		unknown [Arabidopsis thaliana]
AT5G60520	2.48096	1.16058	1.65668	1.20061	-1.09605	0.0248		-0.582604	0.1905		-1.04713	0.02955		late embryogenesis abundant protein-like protein [Arabidopsis thaliana]
AT4G37290	2.22067	0.511487	0.780144	0.538326	-2.11823	0.0311		-1.50918	0.08875		-2.04444	0.03175		uncharacterized protein [Arabidopsis thaliana]
AT5G51330	0.493724	0.109283	0.210787	0.159554	-2.17564	0.02265		-1.22792	0.0902		-1.62966	0.0324		protein DYAD [Arabidopsis thaliana]
AT4G01060	6.43557	1.54858	4.81627	2.05442	-2.05512	0.0394		-0.418152	0.4874		-1.64734	0.03285		CAPRICE-like MYB3 [Arabidopsis CAPRICE-like MYB3 [Arabidopsis thaliana]
AT1G04660	0.672809	0.163638	1.31285	0.213916	-2.03969	0.03705		0.964433	0.0784		-1.65315	0.0334		glycine-rich protein [Arabidopsis Contains similarity to Daucus glycine-rich cell wall protein R29840 comes from t
AT5G25880	1.59935	0.771269	0.877674	0.784455	-1.05218	0.02765		-0.865729	0.0482		-1.02772	0.03365		NADP-dependent malic enzyme 3 [Arabidopsis thaliana]
AT5G64810	2.36977	0.991661	1.10067	0.840128	-1.25683	0.0444		-1.10637	0.07245		-1.49607	0.0339		putative WRKY transcription factor 51 [Arabidopsis thaliana]
AT3G17520	0.67639	0.138185	0.365734	0.149147	-2.29125	0.03395		-0.887061	0.29565		-2.18112	0.03485		late embryogenesis abundant protein (LEA) family protein [Arabidopsis thaliana]
AT3G52550	2.34859	0.807924	1.93565	0.843134	-1.5395	0.0151		-0.278977	0.5864		-1.47796	0.03515		uncharacterized protein [Arabidopsis thaliana]
AT2G36026	8.43545	4.09218	10.2912	4.20317	-1.0436	0.02945		0.286874	0.48675		-1.00499	0.036		Ovate family protein [Arabidopsis thaliana]
AT1G63580	1.91477	0.778354	0.928553	0.544688	-1.29867	0.039		-1.04411	0.0975		-1.81367	0.03625		receptor-like protein kinase-related family protein [Arabidopsis thaliana]
AT5G10890	2.20392	0.545422	2.67715	0.930331	-2.01463	0.00925		0.280626	0.54865		-1.24426	0.03705		myosin heavy chain-like protein [Arabidopsis thaliana]
AT3G62730	0.87973	0.233487	0.383824	0.246919	-1.91372	0.0159		-1.19662	0.08585		-1.83302	0.0374		uncharacterized protein [Arabidopsis thaliana]
AT1G49390	1.9734	0.883918	1.38237	0.832149	-1.1587	0.03125		-0.51354	0.2958		-1.24577	0.038		2-oxoglutarate (2OG) and Fe(II)-dependent oxygenase-like protein [Arabidopsis thaliana]
AT1G48510	1.36771	0.361289	0.788316	0.569769	-1.92054	0.01115		-0.794916	0.14725		-1.26331	0.03945		Surfeit locus 1 cytochrome c oxidase biogenesis protein [Arabidopsis thaliana]
AT1G35310	3.4622	1.098	3.67954	1.59499	-1.65681	0.00875		0.0878364	0.8459		-1.11814	0.0397		MLP-like protein 168 [Arabidopsis ML168_ARATH RecName: Full=MLP-like protein 168 [Arabidopsis thaliana]
AT2G13570	2.54952	0.680812	0.972325	0.69669	-1.9049	0.01445		-1.39072	0.0549		-1.87164	0.04005		unknown [Arabidopsis thaliana]
AT2G34850	1.32329	0.235978	0.695399	0.480978	-2.4874	0.01715		-0.928216	0.118		-1.46009	0.04085		RecName: Full=Putative UDP-arabinose 4-epimerase 2; AltName: Full=UDP-D-xylose 4-epimerase 2 [Arabidopsis thaliana]
AT1G76430	0.526593	0.183767	0.20264	0.155479	-1.51881	0.03865		-1.37777	0.05885		-1.75997	0.04325		putative inorganic phosphate transporter 1-9 [Arabidopsis thaliana]
AT3G21010	1.14744	0.485541	0.567688	0.494442	-1.24075	0.03875		-1.01525	0.059		-1.21455	0.04325		unnamed protein product [Arabidopsis thaliana]
AT3G27860	0.906639	0.367713	0.533185	0.430235	-1.30195	0.03345		-0.765892	0.15135		-1.0754	0.04335		PWWP domain-containing protein [Arabidopsis thaliana]
AT1G30515	3.27951	1.05372	1.8553	1.41262	-1.63799	0.0259		-0.821828	0.15825		-1.21511	0.04345		uncharacterized protein [Arabidopsis thaliana]
AT5G14150	1.73061	0.637975	1.33357	0.814755	-1.43971	0.0086		-0.375987	0.40475		-1.08684	0.0436		uncharacterized protein [Arabidopsis thaliana]
AT3G13540	0.879508	0.25785	0.352027	0.307189	-1.77016	0.02255		-1.32101	0.0664		-1.51757	0.0444		transcription repressor MYB5 [Arabidopsis thaliana]
AT2G42990	0.439773	0.110526	0.168707	0.104692	-1.99237	0.04725		-1.38224	0.0733		-2.07061	0.04475		GDSL esterase/lipase [Arabidopsis GDL48_ARATH RecName: Full=GDSL esterase/lipase At2g42990; AltName: Full=Extracellular lipase At2g42990
Note: This table lists significanly down-regulated genes (14) (FC≤0.5,p＜0.05) that specifically suppressed by IRE1B mutation.
log2FC: log2-transformed fold change of gene expression level.
Locus number	WT	bli	bli ire1a	bli ire1b	log2FC	p-value		log2FC	p-value		log2FC	p-value		NR_Description
					(bli/WT)			(bli ire1a/WT)			(bli ire1b/WT)
AT4G34550	1.83476	0.295624	0.122733	0.0846531	-2.63376	0.00855		-3.902	0.03895		-4.43788	0.11835		uncharacterized protein [Arabidopsis thaliana]
AT2G46880	4.3978	0.300968	0.436153	0.0604594	-3.8691	5e-05		-3.33388	5e-05		-6.18467	0.24985		purple acid phosphatase 14 [Arabidopsis thaliana]
AT4G28520	7.59102	0	0.806432	0.207006	-2.92429	0.0173		-3.23467	0.0382		-5.19655	0.26525		cruciferin 3 [Arabidopsis thaliana]
AT2G22590	1.50087	0.399824	0.202009	0.0115014	-1.90836	0.0085		-2.89331	0.00095		-7.02785	0.2126		UDP-glycosyltransferase 91A1 [Arabidopsis thaliana]
AT4G28110	0.920212	0.145961	0.159731	0.0446416	-2.65638	0.01885		-2.52632	0.01885		-4.36551	0.2037		myb domain protein 41 [Arabidopsis putative transcription factor MYB41 [Arabidopsis thaliana]
AT2G45135	1.05063	0.3431	0.193632	0.11574	-1.61455	0.03475		-2.43987	0.01935		-3.1823	0.22045		RING/U-box family protein [Arabidopsis thaliana]
AT1G14455	1.64258	0.39156	0.32939	0.352227	-2.06866	0.0383		-2.31809	0.0348		-2.22139	0.0879		unknown [Arabidopsis thaliana]
AT1G49790	0.990279	0.12714	0.275832	0.380794	-2.96142	0.014		-1.84405	0.04405		-1.37882	0.06065		F-box associated ubiquitination effector family protein [Arabidopsis thaliana]
AT1G19250	1.3837	0.647596	0.417273	1.16508	-1.09537	0.04205		-1.72947	0.0058		-0.248102	0.5995		flavin-dependent monooxygenase 1 [Arabidopsis thaliana]
AT1G64160	1.72096	0.575345	0.519086	1.15057	-1.58071	0.03635		-1.72917	0.0236		-0.580865	0.346		dirigent-like protein DIR5 [Arabidopsis thaliana]
AT1G16515	3.07241	0	0	2.11167	-1.61937	0.02085		-1.61937	0.02085		-0.540986	0.75265		hypothetical protein EUTSA_v10009218mg [Eutrema salsugineum]
AT3G27250	1.62767	0.16117	0.643032	0.0480383	-3.33615	0.00465		-1.33985	0.0242		-5.08248	0.14785		uncharacterized protein [Arabidopsis thaliana]
AT2G27550	13.1183	6.25526	5.35163	9.61289	-1.06844	0.0018		-1.29353	0.00085		-0.448539	0.14765		protein CENTRORADIALIS-like [Arabidopsis thaliana]
AT5G54470	10.7491	4.35299	4.86671	5.4936	-1.30414	0.00015		-1.1432	0.00065		-0.968392	0.00275		B-box type zinc finger-containing protein [Arabidopsis thaliana]
Note: This table lists significanly down-regulated genes (311) (FC≤0.5,p＜0.05) that are commonly regulated across three genotypes.
log2FC: log2-transformed fold change of gene expression level.
Locus number	WT	bli	bli ire1a	bli ire1b	log2FC	p-value		log2FC	p-value		log2FC	p-value		NR_Description
					(bli/WT)			(bli ire1a/WT)			(bli ire1b/WT)
AT2G15020	21.9443	0.614882	0.950037	0.0941922	-5.15739	5e-05		-4.52972	5e-05		-7.86402	0.0075		uncharacterized protein [Arabidopsis thaliana]
AT1G73010	33.5799	2.07323	1.59857	1.06901	-4.01765	5e-05		-4.39274	5e-05		-4.97325	5e-05		inorganic pyrophosphatase 1 [Arabidopsis thaliana]
AT5G20790	66.2528	4.83121	3.49961	1.37716	-3.77752	5e-05		-4.24272	5e-05		-5.58821	5e-05		uncharacterized protein [Arabidopsis thaliana]
AT2G11810	9.19909	0.433753	0.598582	0.219025	-4.40655	5e-05		-3.94187	5e-05		-5.39232	5e-05		Monogalactosyldiacylglycerol synthase 3 [Arabidopsis thaliana]
AT1G17710	14.6149	2.42926	0.968421	0.455901	-2.58885	5e-05		-3.91566	5e-05		-5.00258	5e-05		phosphoethanolamine/phosphocholine phosphatase [Arabidopsis pyridoxal phosphate phosphatase-related protein [Arabidopsis thalian
AT3G49570	28.8586	11.6757	1.96705	1.08688	-1.30549	0.0021		-3.8749	5e-05		-4.73074	5e-05		protein RESPONSE TO LOW SULFUR 3 [Arabidopsis thaliana]
AT3G49580	34.8174	7.81468	2.98459	0.266054	-2.15555	5e-05		-3.5442	5e-05		-7.03195	0.02445		protein RESPONSE TO LOW SULFUR 1 [Arabidopsis thaliana]
AT3G43110	12.2428	1.85197	1.26527	0.679588	-2.7248	5e-05		-3.27442	5e-05		-4.17113	5e-05		uncharacterized protein [Arabidopsis thaliana]
AT5G48850	14.7471	6.48936	1.65905	0.503203	-1.18428	0.00015		-3.152	5e-05		-4.87315	5e-05		unnamed protein product [Arabidopsis thaliana]
AT1G09350	13.7206	0.925153	1.93	0.442569	-3.89051	5e-05		-2.82967	5e-05		-4.9543	5e-05		galactinol synthase 3 [Arabidopsis GOLS3_ARATH RecName: Full=Galactinol synthase 3; Short=AtGolS3; Short=GolS-3 [Arabidopsis thaliana]
AT2G27420	4.00901	0.294965	0.630091	0.0889839	-3.76463	0.0001		-2.66961	5e-05		-5.49356	0.00805		cysteine proteinase-like protein [Arabidopsis thaliana]
AT5G20150	67.6981	19.4415	11.7913	8.56626	-1.79998	5e-05		-2.52139	5e-05		-2.98238	5e-05		SPX domain-containing protein 1 [Arabidopsis thaliana]
AT5G56080	6.36595	0.13207	1.15701	0.427083	-5.591	0.0083		-2.45997	5e-05		-3.89779	5e-05		nicotianamine synthase 2 [Arabidopsis thaliana]
AT3G47420	29.7114	7.79785	5.53659	4.40202	-1.92987	5e-05		-2.42395	5e-05		-2.75478	5e-05		putative glycerol-3-phosphate transporter 1 [Arabidopsis thaliana]
AT2G21320	25.42	10.0877	5.24972	4.1147	-1.33337	5e-05		-2.27565	5e-05		-2.6271	5e-05		B-BOX domain protein 18 [Arabidopsis thaliana]
AT4G31940	12.1468	0.144192	2.75876	0.514612	-6.39644	0.0001		-2.13848	5e-05		-4.56095	5e-05		cytochrome P450, family 82, subfamily C, polypeptide 4 [Arabidopsis thaliana]
AT5G34800	2.48578	0.523696	0.571278	0.427904	-2.2469	5e-05		-2.12143	5e-05		-2.53834	5e-05		putative protein [Arabidopsis thaliana]
AT2G46790	31.4565	8.02763	7.5087	4.0646	-1.97031	5e-05		-2.06672	5e-05		-2.95217	5e-05		two-component response regulator-like APRR9 [Arabidopsis thaliana]
AT3G05630	5.06687	1.7392	1.23434	1.04269	-1.54267	5e-05		-2.03735	5e-05		-2.28078	5e-05		phospholipase D P2 [Arabidopsis PLDP2_ARATH RecName: Full=Phospholipase D p2; Short=AtPLDp2; AltName: Full=Phospholipase D zeta 2; Short
AT3G02040	42.2492	13.2822	10.338	7.17923	-1.66943	5e-05		-2.03097	5e-05		-2.55702	5e-05		glycerophosphodiester phosphodiesterase 1 [Arabidopsis thaliana]
AT3G46370	8.82128	0.516672	2.1693	0.710671	-4.09367	5e-05		-2.02376	5e-05		-3.63373	5e-05		leucine-rich repeat protein kinase-like protein [Arabidopsis thaliana]
AT4G01080	5.10047	1.38347	1.31947	1.223	-1.88234	5e-05		-1.95067	5e-05		-2.06021	0.0001		protein TRICHOME BIREFRINGENCE-LIKE 26 [Arabidopsis thaliana]
AT2G42540	152.829	15.6724	40.9733	11.3189	-3.28562	5e-05		-1.89916	5e-05		-3.75511	5e-05		cold-regulated protein 15a [Arabidopsis thaliana]
AT4G12320	62.3478	30.054	17.2955	11.4994	-1.05278	5e-05		-1.84994	5e-05		-2.43878	5e-05		cytochrome P450, family 706, subfamily A, polypeptide 6 [Arabidopsis thaliana]
AT2G39250	39.7444	6.45112	11.1245	3.82111	-2.62313	5e-05		-1.83701	5e-05		-3.37869	5e-05		AP2-like ethylene-responsive transcription factor SNZ [Arabidopsis thaliana]
AT1G20070	37.1192	9.21761	10.4196	4.89929	-2.0097	5e-05		-1.83287	5e-05		-2.92152	5e-05		uncharacterized protein [Arabidopsis thaliana]
AT5G03545	77.3093	16.0789	21.8717	14.5373	-2.26547	5e-05		-1.82158	5e-05		-2.41088	5e-05		hypothetical protein ARALYDRAFT_487132 [Arabidopsis lyrata subsp. lyrata]
AT1G56600	11.8772	0.235425	3.36067	0.311361	-5.65678	0.0002		-1.82137	5e-05		-5.25346	5e-05		galactinol synthase 2 [Arabidopsis GOLS2_ARATH RecName: Full=Galactinol synthase 2; Short=AtGolS2; Short=GolS-2 [Arabidopsis thaliana]
AT2G46670	12.7837	3.80485	3.6799	1.68018	-1.74839	0.0001		-1.79657	5e-05		-2.92762	5e-05		CCT motif family protein [Arabidopsis thaliana]
AT3G22840	28.9667	11.7573	8.54223	7.39346	-1.30084	5e-05		-1.76171	5e-05		-1.97007	5e-05		chlorophyll A-B binding, early light-inducible protein [Arabidopsis thaliana]
AT3G44450	55.4839	21.6295	16.4696	13.1013	-1.35907	5e-05		-1.75226	5e-05		-2.08236	5e-05		uncharacterized protein [Arabidopsis thaliana]
AT2G20880	12.2719	4.8915	3.65002	0.607601	-1.32701	0.0002		-1.74938	5e-05		-4.33609	5e-05		ethylene-responsive transcription factor ERF053 [Arabidopsis thaliana]
AT4G13800	3.62195	0.662306	1.08581	0.331916	-2.4512	5e-05		-1.73799	5e-05		-3.44788	5e-05		uncharacterized protein [Arabidopsis thaliana]
AT3G21670	30.8034	10.1599	9.26157	3.45639	-1.6002	5e-05		-1.73376	5e-05		-3.15575	5e-05		nitrate transporter 1.3 [Arabidopsis thaliana]
AT2G21650	43.383	5.41297	13.061	4.07768	-3.00264	5e-05		-1.73186	5e-05		-3.41131	5e-05		MYB transcription factor RSM1 [Arabidopsis thaliana]
AT1G58520	11.1961	3.53504	3.39455	2.13617	-1.6632	5e-05		-1.7217	5e-05		-2.3899	5e-05		protein RXW8 [Arabidopsis lipase/hydrolase [Arabidopsis thaliana]
AT5G24150	23.7171	10.5935	7.2625	4.91259	-1.16275	5e-05		-1.70739	5e-05		-2.27137	5e-05		Squalene monooxygenase 5 [Arabidopsis thaliana]
AT2G36630	25.073	11.5061	7.78986	7.17211	-1.12374	5e-05		-1.68647	5e-05		-1.80567	5e-05		Sulfite exporter TauE/SafE family protein [Arabidopsis thaliana]
AT1G78070	32.666	7.31647	10.2007	4.58088	-2.15857	5e-05		-1.67912	5e-05		-2.83409	5e-05		transducin/WD40 repeat-like superfamily protein [Arabidopsis thaliana]
AT5G52310	163.042	34.6409	50.9668	24.171	-2.2347	5e-05		-1.67761	5e-05		-2.75389	5e-05		protein LOW-TEMPERATURE-INDUCED 78 [Arabidopsis thaliana]
AT4G03060	14.3149	5.13123	4.5075	6.39667	-1.48014	5e-05		-1.66712	5e-05		-1.16212	0.00015		At4g03060 [Arabidopsis thaliana]
AT1G60590	19.6604	5.32558	6.20167	1.53641	-1.88428	5e-05		-1.66456	5e-05		-3.67766	5e-05		pectin lyase-like protein [Arabidopsis thaliana]
AT5G02180	22.0328	9.00232	7.29618	4.45652	-1.29128	5e-05		-1.59444	5e-05		-2.30566	5e-05		transmembrane amino acid transporter family protein [Arabidopsis thaliana]
AT3G04140	9.12495	2.30174	3.06461	2.04968	-1.98709	5e-05		-1.57411	5e-05		-2.15442	5e-05		ankyrin repeat-containing protein [Arabidopsis thaliana]
AT1G10657	35.0854	10.456	11.817	4.18149	-1.74654	5e-05		-1.57001	5e-05		-3.06878	5e-05		uncharacterized protein [Arabidopsis thaliana]
AT3G52740	30.6606	9.2718	10.3861	5.27663	-1.72546	5e-05		-1.56173	5e-05		-2.5387	5e-05		uncharacterized protein [Arabidopsis thaliana]
AT2G42530	72.3217	14.096	25.0182	11.7276	-2.35914	5e-05		-1.53145	5e-05		-2.62452	5e-05		cold-regulated protein 15b [Arabidopsis thaliana]
AT4G12000	6.6724	2.8067	2.31386	1.86473	-1.24933	0.001		-1.5279	5e-05		-1.83924	5e-05		SNARE associated Golgi family protein [Arabidopsis thaliana]
AT5G41900	13.2005	6.04605	4.62859	2.95503	-1.12653	0.00015		-1.51195	5e-05		-2.15935	5e-05		hydrolase, alpha/beta fold family protein [Arabidopsis thaliana]
AT1G10640	26.7083	7.25314	9.42004	2.8173	-1.88061	5e-05		-1.50348	5e-05		-3.2449	5e-05		pectin lyase-like protein [Arabidopsis thaliana]
AT5G20410	6.84567	1.09379	2.41623	1.16486	-2.64586	5e-05		-1.50243	5e-05		-2.55504	5e-05		monogalactosyldiacylglycerol synthase 2 [Arabidopsis thaliana]
AT1G08430	8.86945	2.67696	3.13209	1.68775	-1.72825	5e-05		-1.50172	5e-05		-2.39374	5e-05		aluminum-activated malate transporter 1 [Arabidopsis thaliana]
AT1G60190	4.41608	0.991908	1.58201	0.42924	-2.15449	5e-05		-1.48101	5e-05		-3.36291	5e-05		U-box domain-containing protein 19 [Arabidopsis thaliana]
AT4G24960	113.331	49.1779	40.6217	32.076	-1.20446	5e-05		-1.48022	5e-05		-1.82098	5e-05		HVA22-like protein d [Arabidopsis HA22D_ARATH RecName: Full=HVA22-like protein d; Short=AtHVA22d [Arabidopsis thaliana]
AT4G26850	140.161	49.3612	50.4012	27.5862	-1.50564	5e-05		-1.47555	5e-05		-2.34507	5e-05		GDP-L-galactose phosphorylase 1 [Arabidopsis thaliana]
AT1G64780	35.9399	8.45752	12.9505	7.17167	-2.08728	5e-05		-1.47258	5e-05		-2.32521	5e-05		ammonium transporter 1;2 [Arabidopsis thaliana]
AT2G40130	6.15558	1.61058	2.21978	1.35448	-1.93431	5e-05		-1.47148	5e-05		-2.18416	5e-05		protein SMAX1-like 8 [Arabidopsis Double Clp-N motif-containing P-loop nucleoside triphosphate hydrolases superfamily protein [Arabi
AT5G24120	39.1526	13.2985	14.1453	5.5323	-1.55784	5e-05		-1.46879	5e-05		-2.82316	5e-05		RNA polymerase sigma factor 5 [Arabidopsis thaliana]
AT4G39800	158.419	40.5528	57.9545	31.7138	-1.96587	5e-05		-1.45075	5e-05		-2.32056	5e-05		myo-inositol-1-phosphate synthase 1 [Arabidopsis thaliana]
AT5G65890	12.151	3.59074	4.523	1.595	-1.75872	5e-05		-1.42572	5e-05		-2.92945	5e-05		ACT domain repeat 1 [Arabidopsis AF360256_1 putative uridylyl transferases [Arabidopsis thaliana]
AT2G40610	90.593	10.2169	34.029	5.43052	-3.14844	5e-05		-1.41263	5e-05		-4.06024	5e-05		expansin A8 [Arabidopsis thaliana]
AT1G72910	14.5135	5.64764	5.45437	2.59034	-1.36168	5e-05		-1.41191	5e-05		-2.48618	5e-05		Toll-Interleukin-Resistance domain-containing protein [Arabidopsis thaliana]
AT4G01390	26.6446	4.5927	10.0207	3.78202	-2.53643	5e-05		-1.41086	5e-05		-2.81661	5e-05		TRAF-like family protein [Arabidopsis thaliana]
AT5G62430	32.7132	8.33911	12.5543	4.20901	-1.97191	5e-05		-1.38169	5e-05		-2.95832	5e-05		cycling DOF factor 1 [Arabidopsis CDF1_ARATH RecName: Full=Cyclic dof factor 1; AltName: Full=Dof zinc finger protein DOF5.5; Short=AtD
AT3G21560	31.2305	11.9762	11.9881	9.49034	-1.38279	5e-05		-1.38135	5e-05		-1.71842	5e-05		sinapic acid:UDP-glucose glucosyltransferase [Arabidopsis thaliana]
AT5G15960	109.926	16.0105	42.2879	20.3687	-2.77944	5e-05		-1.37822	5e-05		-2.43211	5e-05		cold and ABA inducible protein kin1 [Arabidopsis thaliana]
AT4G28140	18.4987	6.56921	7.26822	1.67148	-1.49363	5e-05		-1.34775	5e-05		-3.46823	5e-05		ethylene-responsive transcription factor ERF054 [Arabidopsis thaliana]
AT3G02380	46.113	12.7144	18.1234	6.13419	-1.85871	5e-05		-1.34732	5e-05		-2.91023	5e-05		zinc finger protein CONSTANS-LIKE 2 [Arabidopsis thaliana]
AT4G14400	29.1583	11.7766	11.5315	11.4147	-1.30798	5e-05		-1.33833	5e-05		-1.35301	5e-05		protein ACCELERATED CELL DEATH 6 [Arabidopsis thaliana]
AT2G35960	50.1833	19.9744	19.9529	11.5667	-1.32906	5e-05		-1.33061	5e-05		-2.11723	5e-05		NDR1/HIN1-like 12 protein [Arabidopsis thaliana]
AT1G73390	44.6293	19.7275	17.8023	12.7209	-1.17778	5e-05		-1.32593	5e-05		-1.81079	5e-05		Endosomal targeting BRO1-like domain-containing protein [Arabidopsis thaliana]
AT1G64500	40.4598	15.1089	16.2089	8.75226	-1.42109	5e-05		-1.3197	5e-05		-2.20876	5e-05		glutaredoxin-like protein [Arabidopsis thaliana]
AT2G46830	40.0577	16.1567	16.1051	9.30743	-1.30995	5e-05		-1.31456	5e-05		-2.10562	5e-05		protein CCA1 [Arabidopsis thaliana]
AT5G08640	32.4518	10.6191	13.2484	8.3607	-1.61164	5e-05		-1.29248	5e-05		-1.9566	5e-05		flavonol synthase 1 [Arabidopsis flavonol synthase 1 [Arabidopsis thaliana]
AT5G01820	61.9219	23.4365	25.5558	11.3302	-1.40169	5e-05		-1.2768	5e-05		-2.45028	5e-05		CBL-interacting serine/threonine-protein kinase 14 [Arabidopsis thaliana]
AT3G51895	14.122	3.20142	5.88629	2.44646	-2.14116	5e-05		-1.26251	5e-05		-2.52918	5e-05		unknown [Arabidopsis thaliana]
AT5G59130	19.758	4.00398	8.23931	2.78531	-2.30293	5e-05		-1.26184	5e-05		-2.82653	5e-05		Subtilase family protein [Arabidopsis thaliana]
AT1G74460	17.0175	5.0264	7.10391	4.51734	-1.75942	5e-05		-1.26033	5e-05		-1.91347	5e-05		GDSL esterase/lipase [Arabidopsis GDL31_ARATH RecName: Full=GDSL esterase/lipase At1g74460; AltName: Full=Extracellular lipase At1g74460
AT1G68600	11.1517	1.44945	4.70136	1.43677	-2.94369	5e-05		-1.24611	5e-05		-2.95636	5e-05		Aluminum activated malate transporter family protein [Arabidopsis thaliana]
AT5G51720	108.674	24.4716	46.4025	20.3155	-2.15083	5e-05		-1.22773	5e-05		-2.41935	5e-05		CDGSH iron-sulfur domain-containing protein NEET [Arabidopsis thaliana]
AT2G28780	19.8105	1.88338	8.48324	2.01693	-3.39487	5e-05		-1.22358	5e-05		-3.29603	5e-05		uncharacterized protein [Arabidopsis thaliana]
AT4G19690	45.2549	4.31211	19.3912	12.748	-3.39161	5e-05		-1.22267	5e-05		-1.8278	5e-05		Fe(2+) transport protein 1 [Arabidopsis thaliana]
AT5G37690	16.8587	4.9731	7.23266	4.2435	-1.76128	5e-05		-1.2209	5e-05		-1.99017	5e-05		GDSL esterase/lipase [Arabidopsis GDL80_ARATH RecName: Full=GDSL esterase/lipase At5g37690; AltName: Full=Extracellular lipase At5g37690
AT3G05640	17.9597	5.93968	7.71934	4.14314	-1.59631	5e-05		-1.21821	5e-05		-2.11597	5e-05		putative protein phosphatase 2C [Arabidopsis thaliana]
AT3G44550	11.4548	4.85739	4.95513	3.23827	-1.2377	0.00015		-1.20896	5e-05		-1.82266	5e-05		fatty acyl-CoA reductase 5 [Arabidopsis thaliana]
AT3G50970	154.6	70.0869	67.2514	36.4086	-1.14132	5e-05		-1.2009	5e-05		-2.08619	5e-05		dehydrin Xero 2 [Arabidopsis XERO2_ARATH RecName: Full=Dehydrin Xero 2; AltName: Full=Low-temperature-induced protein LTI30 [Arabidopsis
AT2G37180	105.44	49.4522	45.911	27.3896	-1.09232	5e-05		-1.19951	5e-05		-1.94472	5e-05		aquaporin PIP2-3 [Arabidopsis PIP23_ARATH RecName: Full=Aquaporin PIP2-3; AltName: Full=Plasma membrane intrinsic protein 2-3; Short=AtPIP
AT1G64390	73.257	24.0087	32.0125	22.2082	-1.60941	5e-05		-1.19433	5e-05		-1.72187	5e-05		glycosyl hydrolase 9C2 [Arabidopsis GUN6_ARATH RecName: Full=Endoglucanase 6; AltName: Full=Endo-1,4-beta glucanase 6; Flags: Precursor
AT2G39850	28.3804	7.71727	12.4255	7.83766	-1.87873	5e-05		-1.19159	5e-05		-1.8564	5e-05		subtilisin-like serine protease [Arabidopsis thaliana]
AT5G07690	31.48	14.8451	13.7886	10.8634	-1.08445	5e-05		-1.19096	5e-05		-1.53496	5e-05		myb domain protein 29 [Arabidopsis MYB29_ARATH RecName: Full=Transcription factor MYB29; AltName: Full=Myb-related protein 29; Short=AtM
AT3G18773	15.8285	6.39678	6.95603	3.724	-1.30711	5e-05		-1.18619	5e-05		-2.0876	5e-05		RING-H2 finger protein ATL77 [Arabidopsis thaliana]
AT2G38380	155.81	44.0546	68.6537	64.6648	-1.82242	5e-05		-1.18238	5e-05		-1.26874	5e-05		peroxidase 22 [Arabidopsis thaliana]
AT1G78230	9.71817	4.34024	4.29284	2.34653	-1.16291	5e-05		-1.17875	5e-05		-2.05016	5e-05		Outer arm dynein light chain 1 protein [Arabidopsis thaliana]
AT5G64552	8.93745	3.81963	3.99558	3.43088	-1.22643	5e-05		-1.16146	5e-05		-1.38128	5e-05		loricrin-related protein [Arabidopsis thaliana]
AT5G15970	470.849	113.893	211.732	134.022	-2.04759	5e-05		-1.15303	5e-05		-1.81279	5e-05		stress-induced protein KIN2 [Arabidopsis thaliana]
AT3G12320	35.9068	11.7442	16.1673	7.88805	-1.61231	5e-05		-1.15118	5e-05		-2.18652	5e-05		uncharacterized protein [Arabidopsis thaliana]
AT5G40390	23.6379	6.89652	10.7039	6.95662	-1.77716	5e-05		-1.14297	5e-05		-1.76464	5e-05		putative galactinol--sucrose galactosyltransferase 5 [Arabidopsis thaliana]
AT3G21760	26.5139	13.1184	12.1458	10.656	-1.01516	5e-05		-1.12629	5e-05		-1.31508	5e-05		UDP-glycosyltransferase HYR1 [Arabidopsis thaliana]
AT5G09480	49.318	15.3622	22.6039	13.6627	-1.68273	5e-05		-1.12554	5e-05		-1.85187	5e-05		hydroxyproline-rich glycoprotein family protein [Arabidopsis thaliana]
AT1G20190	55.6038	11.6482	25.6215	10.0827	-2.25508	5e-05		-1.11783	5e-05		-2.4633	5e-05		expansin-A11 [Arabidopsis thaliana]
AT5G01220	68.1793	25.4534	31.6193	23.6143	-1.42148	5e-05		-1.10853	5e-05		-1.52967	5e-05		sulfoquinovosyldiacylglycerol 2 [Arabidopsis thaliana]
AT3G47500	71.4225	26.4288	33.3287	21.1869	-1.43427	5e-05		-1.09961	5e-05		-1.75321	5e-05		cyclic DOF factor 3 [Arabidopsis CDF3_ARATH RecName: Full=Cyclic dof factor 3; AltName: Full=Dof zinc finger protein DOF3.3; Short=AtDOF
AT5G41040	30.8159	11.4767	14.4792	9.01161	-1.42497	5e-05		-1.08969	5e-05		-1.77382	5e-05		omega-hydroxypalmitate O-feruloyl transferase [Arabidopsis thaliana]
AT5G58860	22.1544	7.23744	10.4331	5.86793	-1.61404	5e-05		-1.08643	5e-05		-1.91667	5e-05		cytochrome P450 86A1 [Arabidopsis C86A1_ARATH RecName: Full=Cytochrome P450 86A1; AltName: Full=CYPLXXXVI; AltName: Full=P450-dependent
AT1G20450	371.051	142.79	175.703	106.534	-1.37772	5e-05		-1.07848	5e-05		-1.8003	5e-05		dehydrin ERD10 [Arabidopsis ERD10_ARATH RecName: Full=Dehydrin ERD10; AltName: Full=Low-temperature-induced protein LTI45 [Arabidopsis th
AT5G44550	54.6425	21.3293	25.9164	18.5549	-1.35719	5e-05		-1.07616	5e-05		-1.55822	5e-05		uncharacterized protein [Arabidopsis thaliana]
AT4G22200	13.1487	4.36457	6.25201	2.74429	-1.59101	5e-05		-1.07253	5e-05		-2.26042	5e-05		potassium channel AKT2/3 [Arabidopsis thaliana]
AT3G47430	34.6014	17.2915	16.5442	9.73639	-1.00077	5e-05		-1.0645	5e-05		-1.82937	5e-05		peroxisomal membrane protein 11B [Arabidopsis thaliana]
AT1G32900	54.9989	17.0248	26.4227	17.6236	-1.69176	5e-05		-1.05762	5e-05		-1.64189	5e-05		granule-bound starch synthase 1 [Arabidopsis thaliana]
AT2G30210	18.7519	9.2551	9.0373	7.62379	-1.01872	5e-05		-1.05307	5e-05		-1.29846	5e-05		laccase 3 [Arabidopsis thaliana]
AT4G12980	41.7789	10.976	20.1847	7.39498	-1.92842	5e-05		-1.04951	5e-05		-2.49816	5e-05		putative auxin-responsive protein [Arabidopsis thaliana]
AT1G79270	20.6216	10.0256	10.0435	5.61886	-1.04047	5e-05		-1.03789	5e-05		-1.87581	5e-05		uncharacterized protein [Arabidopsis thaliana]
AT3G14810	14.7905	7.39327	7.24346	4.27838	-1.00039	5e-05		-1.02992	5e-05		-1.78953	5e-05		mechanosensitive channel of small conductance-like 5 [Arabidopsis thaliana]
AT3G51240	30.3867	13.2372	15.0515	9.24204	-1.19884	5e-05		-1.01353	5e-05		-1.71716	5e-05		flavanone 3-hydroxylase [Arabidopsis thaliana]
AT3G06070	130.083	50.4275	64.4514	23.6234	-1.36715	5e-05		-1.01315	5e-05		-2.46114	5e-05		uncharacterized protein [Arabidopsis thaliana]
AT1G13650	40.9185	5.2072	20.2766	1.87195	-2.97417	5e-05		-1.01294	5e-05		-4.45014	5e-05		uncharacterized protein [Arabidopsis thaliana]
AT2G32100	35.424	9.17845	17.6414	6.24955	-1.9484	5e-05		-1.00576	5e-05		-2.5029	5e-05		ovate family protein 16 [Arabidopsis thaliana]
AT4G30140	59.1895	7.58109	29.4873	11.8927	-2.96486	5e-05		-1.00525	5e-05		-2.31526	5e-05		GDSL esterase/lipase [Arabidopsis GDL68_ARATH RecName: Full=GDSL esterase/lipase At4g30140; AltName: Full=Extracellular lipase At4g30140
AT3G56080	12.5559	6.19805	6.25802	3.25985	-1.01848	5e-05		-1.00459	5e-05		-1.94549	5e-05		probable methyltransferase PMT22 [Arabidopsis thaliana]
AT3G01550	30.9482	12.3376	15.4506	8.97162	-1.32679	5e-05		-1.00219	5e-05		-1.78642	5e-05		phosphoenolpyruvate (pep)/phosphate translocator 2 [Arabidopsis thaliana]
AT5G44190	181.286	89.108	90.5058	66.8354	-1.02464	5e-05		-1.00219	5e-05		-1.43958	5e-05		transcription activator GLK2 [Arabidopsis thaliana]
AT4G12910	13.8559	5.68138	6.94708	5.44532	-1.28619	5e-05		-0.996022	5e-05		-1.34741	5e-05		serine carboxypeptidase-like 20 [Arabidopsis thaliana]
AT3G09922	14.8985	1.4427	2.19992	0.901911	-3.36832	0.0002		-2.75964	0.0001		-4.04604	0.00075		protein ED BY PHOSPHATE STARVATION1 [Arabidopsis thaliana]
AT2G44460	3.06491	0.996082	0.558194	0.219937	-1.62151	0.0005		-2.45701	0.0001		-3.80068	5e-05		beta glucosidase 28 [Arabidopsis BGL28_ARATH RecName: Full=Beta-glucosidase 28; Short=AtBGLU28; Flags: Precursor [Arabidopsis thaliana]
AT1G66725	15.6418	4.89765	4.22656	2.27901	-1.67524	0.00025		-1.88785	0.0001		-2.77893	5e-05		_
AT2G29090	4.85749	2.16248	1.50115	0.602945	-1.16752	0.001		-1.69414	0.0001		-3.01011	5e-05		abscisic acid 8'-hydroxylase 2 [Arabidopsis thaliana]
AT1G56670	7.60482	2.31485	2.53147	1.71207	-1.716	5e-05		-1.58694	0.0001		-2.15117	5e-05		GDSL esterase/lipase LIP-4 [Arabidopsis thaliana]
AT5G10230	7.22309	1.95659	2.48388	1.23722	-1.88427	5e-05		-1.54002	0.0001		-2.54551	5e-05		annexin D7 [Arabidopsis thaliana]
AT4G35290	2.88838	0.754404	1.1152	0.724816	-1.93685	5e-05		-1.37296	0.0001		-1.99457	5e-05		glutamate receptor 3.2 [Arabidopsis glutamate receptor 3.2 [Arabidopsis thaliana]
AT4G23000	2.30955	1.12603	0.912986	0.724213	-1.03637	0.0018		-1.33895	0.0001		-1.67313	5e-05		hypothetical protein [Arabidopsis hypothetical protein [Arabidopsis thaliana]
AT1G56430	19.3402	6.9866	9.05251	7.79876	-1.46894	5e-05		-1.09521	0.0001		-1.31029	0.0001		nicotianamine synthase 4 [Arabidopsis thaliana]
AT1G01580	7.51882	0.60568	3.52298	1.19416	-3.63388	5e-05		-1.09371	0.0001		-2.65451	5e-05		ferric reduction oxidase 2 [Arabidopsis thaliana]
AT2G47460	3.27196	0.570258	0.949596	0.351289	-2.52047	5e-05		-1.78477	0.00015		-3.21942	0.00035		transcription factor MYB12 [Arabidopsis thaliana]
AT5G16570	12.2766	1.35233	5.0846	1.05943	-3.18239	5e-05		-1.2717	0.00015		-3.53455	5e-05		glutamine synthetase 1;4 [Arabidopsis thaliana]
AT5G59050	12.2568	5.37659	5.61168	3.18096	-1.18882	0.0001		-1.12708	0.00015		-1.94605	5e-05		uncharacterized protein [Arabidopsis thaliana]
AT3G09600	14.6377	6.20255	6.81262	3.78876	-1.23876	0.00015		-1.10341	0.00015		-1.94989	5e-05		protein REVEILLE 8 [Arabidopsis RVE8_ARATH RecName: Full=Protein REVEILLE 8; AltName: Full=MYB-like transcription factor; AltName: Full=
AT3G28510	2.35681	0.211609	0.51134	0.297863	-3.47736	5e-05		-2.20448	0.0002		-2.98411	0.00015		AAA-type ATPase family protein [Arabidopsis thaliana]
AT3G03530	4.86152	1.2503	1.42841	0.95374	-1.95913	5e-05		-1.767	0.0002		-2.34974	5e-05		non-specific phospholipase C4 [Arabidopsis thaliana]
AT1G66540	4.6708	1.6661	1.62732	0.732552	-1.48719	0.00035		-1.52117	0.0002		-2.67267	5e-05		cytochrome P450 superfamily protein [Arabidopsis thaliana]
AT5G54585	16.9299	2.94347	6.34501	1.3888	-2.52398	5e-05		-1.41588	0.0002		-3.60766	5e-05		uncharacterized protein [Arabidopsis thaliana]
AT1G32520	19.3978	9.11667	8.72582	6.04419	-1.08931	0.0006		-1.15253	0.0002		-1.68227	5e-05		uncharacterized protein [Arabidopsis thaliana]
AT4G15450	18.4806	8.13802	9.14282	5.99808	-1.18326	5e-05		-1.0153	0.0002		-1.62344	5e-05		Senescence/dehydration-associated protein-like protein [Arabidopsis thaliana]
AT3G29030	24.8632	10.8061	12.4254	10.4282	-1.20217	5e-05		-1.00072	0.0002		-1.25352	5e-05		expansin A5 [Arabidopsis thaliana]
AT4G33770	11.5662	3.80099	5.44028	3.35114	-1.60547	5e-05		-1.08816	0.00025		-1.78719	5e-05		inositol-tetrakisphosphate 1-kinase 3 [Arabidopsis thaliana]
AT5G01790	17.8831	5.85734	7.64438	5.07143	-1.61028	5e-05		-1.22613	0.0003		-1.81813	5e-05		uncharacterized protein [Arabidopsis thaliana]
AT5G65140	11.9042	5.40898	5.61042	5.08007	-1.13804	0.0001		-1.08529	0.0003		-1.22855	0.00015		probable trehalose-phosphate phosphatase J [Arabidopsis thaliana]
AT3G21890	7.03757	1.34432	0.584261	0.505334	-2.3882	0.0003		-3.59039	0.00035		-3.79977	0.00215		B-box type zinc finger-containing protein [Arabidopsis thaliana]
AT5G67390	22.5575	7.58121	10.7319	6.17512	-1.57311	5e-05		-1.0717	0.00035		-1.86907	5e-05		uncharacterized protein [Arabidopsis thaliana]
AT5G14760	8.03772	3.78612	4.03158	3.60127	-1.08607	0.0001		-0.995441	0.00035		-1.15828	5e-05		L-aspartate oxidase [Arabidopsis NADB_ARATH RecName: Full=L-aspartate oxidase, chloroplastic; AltName: Full=Protein FLAGELLIN-INSENSITIV
AT5G56840	5.49959	1.57036	1.29384	1.21332	-1.80823	0.0007		-2.08766	0.0004		-2.18036	0.00035		myb-like transcription factor family protein [Arabidopsis thaliana]
AT2G40370	4.65165	2.24257	1.88903	1.34273	-1.05259	0.0027		-1.3001	0.0004		-1.79257	5e-05		laccase 5 [Arabidopsis thaliana]
AT1G67030	15.9362	6.53473	7.23005	4.7239	-1.28611	0.00015		-1.14023	0.0004		-1.75426	5e-05		zinc finger protein 6 [Arabidopsis ZFP6_ARATH RecName: Full=Zinc finger protein 6 [Arabidopsis thaliana]
AT1G02820	33.7567	14.3061	15.3385	8.51178	-1.23854	0.0004		-1.13802	0.0004		-1.98764	5e-05		late embryogenesis abundant 3-like protein [Arabidopsis thaliana]
AT1G51440	4.17027	1.25385	1.6073	1.12302	-1.73378	0.00015		-1.3755	0.00045		-1.89276	5e-05		DAD1-like lipase 2 [Arabidopsis PLA17_ARATH RecName: Full=Phospholipase A1-Igamma3, chloroplastic; Flags: Precursor [Arabidopsis thalian
AT5G23190	5.33916	1.31184	2.32743	1.09054	-2.02502	5e-05		-1.19788	0.00045		-2.29157	5e-05		cytochrome P450 86B1 [Arabidopsis C86B1_ARATH RecName: Full=Cytochrome P450 86B1 [Arabidopsis thaliana]
AT2G45130	7.43295	0.680329	0.311755	0.17127	-3.44963	5e-05		-4.57545	0.00055		-5.43959	0.0041		SPX domain protein 3 [Arabidopsis SPX3_ARATH RecName: Full=SPX domain-containing protein 3; AltName: Full=Protein SPX DOMAIN GENE 3; Sh
AT5G34795	3.03353	0.613252	0.75702	0.489328	-2.30645	0.0001		-2.00259	0.00055		-2.63212	0.0002		T24H24.9 gene product [Arabidopsis putative protein [Arabidopsis thaliana]
AT5G50800	3.79846	0.587445	1.19212	0.142006	-2.69289	0.00015		-1.67189	0.0006		-4.74139	0.01065		bidirectional sugar transporter SWEET13 [Arabidopsis thaliana]
AT2G40435	8.27973	3.51711	2.72631	2.29402	-1.23519	0.00295		-1.60263	0.0006		-1.85171	0.0002		uncharacterized protein [Arabidopsis thaliana]
AT5G10100	4.68142	1.29328	1.56635	0.879977	-1.85591	0.00035		-1.57954	0.00065		-2.41141	5e-05		trehalose-6-phosphate phosphatase-like protein [Arabidopsis thaliana]
AT3G16150	5.83408	2.43535	2.34012	1.71774	-1.26038	0.0011		-1.31792	0.00065		-1.76399	0.0001		probable isoaspartyl peptidase/L-asparaginase 2 [Arabidopsis thaliana]
AT2G22240	33.9783	6.15904	16.403	6.03889	-2.46384	5e-05		-1.05065	0.00065		-2.49226	5e-05		myo-inositol-1-phosphate synthase 2 [Arabidopsis thaliana]
AT1G11700	16.5996	6.73086	7.98556	6.47024	-1.30229	0.0001		-1.05568	0.0007		-1.35926	0.0001		uncharacterized protein [Arabidopsis thaliana]
AT5G34790	1.52021	0.279757	0.313119	0.314399	-2.44202	0.0005		-2.27949	0.00075		-2.2736	0.0008		hypothetical protein CARUB_v10016102mg [Capsella rubella]
AT5G05840	2.88658	0.297764	0.717407	0.449591	-3.27712	0.0001		-2.0085	0.00075		-2.68268	5e-05		hypothetical protein AT5G05840 [Arabidopsis thaliana]
AT1G20823	18.6359	7.26521	8.40798	4.25517	-1.35901	5e-05		-1.14825	0.00075		-2.1308	5e-05		RING-H2 finger protein ATL80 [Arabidopsis thaliana]
AT1G60270	10.3066	4.05989	4.99773	2.96768	-1.34406	5e-05		-1.04422	0.0008		-1.79616	5e-05		RecName: Full=Putative beta-glucosidase 5; Short=AtBGLU5; Flags: Precursor [Arabidopsis thaliana]
AT1G01600	6.75392	2.27389	3.35798	2.50915	-1.57056	5e-05		-1.00813	0.0008		-1.42853	5e-05		cytochrome P450, family 86, subfamily A, polypeptide 4 [Arabidopsis thaliana]
AT5G52070	9.23981	3.98775	3.82182	3.42175	-1.21229	0.00045		-1.2736	0.00085		-1.43313	0.00015		Agenet domain-containing protein [Arabidopsis thaliana]
AT4G36610	9.66863	2.73524	4.25271	2.42701	-1.82164	5e-05		-1.18493	0.00085		-1.99413	5e-05		hydrolase, alpha/beta fold family protein [Arabidopsis thaliana]
AT3G22830	1.65947	0.233073	0.343065	0.193882	-2.83187	0.00095		-2.27417	0.0009		-3.09747	0.00055		heat stress transcription factor A-6b [Arabidopsis thaliana]
AT4G25480	4.11762	0.579306	1.12988	0.614449	-2.82941	0.0006		-1.86564	0.0009		-2.74445	0.00015		dehydration-responsive element-binding protein 1A [Arabidopsis thaliana]
AT1G51090	9.91561	2.82075	3.71152	1.65233	-1.81362	0.0003		-1.41769	0.0009		-2.5852	5e-05		uncharacterized protein [Arabidopsis thaliana]
AT3G49760	6.13361	1.49498	2.00709	0.581964	-2.03661	0.00015		-1.61163	0.00095		-3.39773	0.00015		basic leucine-zipper 5 [Arabidopsis At3g49760 [Arabidopsis thaliana]
AT2G24540	12.0042	4.46548	5.73621	3.06336	-1.42665	5e-05		-1.06537	0.00105		-1.97035	5e-05		F-box protein AFR [Arabidopsis AFR_ARATH RecName: Full=F-box protein AFR; AltName: Full=Protein ATTENUATED FAR-RED RESPONSE; AltName: Fu
AT5G62210	18.7769	3.47817	9.12677	3.57503	-2.43256	5e-05		-1.04078	0.00105		-2.39293	5e-05		embryo-specific protein like [Arabidopsis thaliana]
AT1G16850	12.7521	3.04624	5.02858	3.1854	-2.06563	5e-05		-1.34251	0.0011		-2.00119	0.00015		uncharacterized protein [Arabidopsis thaliana]
AT5G07475	14.4222	4.05745	5.85217	3.555	-1.82965	5e-05		-1.30125	0.0011		-2.02037	5e-05		cupredoxin superfamily protein [Arabidopsis thaliana]
AT3G21150	3.46408	1.0478	0.791859	0.86746	-1.72511	0.0062		-2.12916	0.00115		-1.9976	0.00125		EMF1-interacting protein 6 [Arabidopsis thaliana]
AT3G57540	10.2447	4.73523	4.8953	2.99142	-1.11337	0.00055		-1.06541	0.00115		-1.77598	5e-05		Remorin family protein [Arabidopsis putative protein [Arabidopsis thaliana]
AT1G78440	3.38044	1.07774	1.13336	0.2401	-1.6492	0.0009		-1.5766	0.0012		-3.8155	0.0003		gibberellin 2-beta-dioxygenase 1 [Arabidopsis thaliana]
AT3G06145	17.7905	6.6104	7.89899	3.92492	-1.4283	0.0001		-1.17137	0.0012		-2.18037	5e-05		uncharacterized protein [Arabidopsis thaliana]
AT1G47510	2.49678	0.888678	0.823906	0.588377	-1.49034	0.00605		-1.59952	0.00125		-2.08526	0.00015		Type I inositol-1,4,5-trisphosphate 5-phosphatase 11 [Arabidopsis thaliana]
AT5G45070	5.80648	2.52441	2.56767	2.04629	-1.20172	0.00095		-1.1772	0.00125		-1.50465	0.0001		protein PHLOEM PROTEIN 2-LIKE A8 [Arabidopsis thaliana]
AT4G23020	8.65631	2.06675	4.32344	2.04818	-2.06639	5e-05		-1.00157	0.00125		-2.07941	5e-05		uncharacterized protein [Arabidopsis thaliana]
AT4G38960	10.2869	4.69224	4.56002	3.76714	-1.13246	0.0016		-1.1737	0.0013		-1.44927	0.00025		B-box type zinc finger-containing protein [Arabidopsis thaliana]
AT1G48100	15.0118	3.7928	4.41272	2.7582	-1.98476	0.00265		-1.76636	0.00135		-2.4443	0.00035		polygalacturonase [Arabidopsis PGLR4_ARATH RecName: Full=Polygalacturonase At1g48100; Short=PG; AltName: Full=Pectinase At1g48100; Flags
AT2G29165	2.00354	0.87998	0.486097	0.39142	-1.18701	0.02125		-2.04324	0.0014		-2.35576	0.0006		copia-like retrotransposable element [Arabidopsis thaliana]
AT5G53200	4.93526	0.413055	0.800587	0.585573	-3.57872	0.0035		-2.624	0.00145		-3.07521	0.00125		transcription factor TRY [Arabidopsis thaliana]
AT1G56650	4.05981	1.03836	0.862	0.369456	-1.96711	0.00285		-2.23565	0.0015		-3.45794	0.0024		transcription factor MYB75 [Arabidopsis thaliana]
AT1G65450	4.9638	0.905592	2.11183	1.3162	-2.45451	5e-05		-1.23295	0.00155		-1.91507	0.0001		dual transcription unit and alternative splicing protein GLAUCE [Arabidopsis thaliana]
AT3G07970	3.27716	0.869362	1.08862	0.904753	-1.91442	0.0011		-1.58995	0.00165		-1.85685	0.00035		polygalacturonase QRT2 [Arabidopsis QRT2_ARATH RecName: Full=Polygalacturonase QRT2; Short=AtQRT2; Short=PG QRT2; AltName: Full=Pectina
AT1G27940	1.10792	0.312827	0.415613	0.344453	-1.82442	0.00035		-1.41454	0.00165		-1.68547	0.0006		ABC transporter B family member 13 [Arabidopsis thaliana]
AT4G24700	11.4517	4.28073	4.22188	2.44973	-1.41963	0.00145		-1.4396	0.0018		-2.22487	5e-05		uncharacterized protein [Arabidopsis thaliana]
AT5G45080	3.70015	1.30739	1.30381	1.11581	-1.50089	0.0023		-1.50485	0.0019		-1.72949	0.0005		protein PHLOEM PROTEIN 2-LIKE A6 [Arabidopsis thaliana]
AT3G27150	4.74302	1.49284	2.01025	1.37123	-1.66775	0.00015		-1.23843	0.00205		-1.79034	5e-05		MIR2111-5p target protein [Arabidopsis thaliana]
AT1G52820	3.63547	0.883257	1.25157	0.560426	-2.04124	0.0003		-1.5384	0.00225		-2.69755	0.00015		putative 2-oxoglutarate-dependent dioxygenase [Arabidopsis thaliana]
AT5G24155	19.5546	4.05253	4.6892	3.05999	-2.27061	0.0008		-2.06009	0.0023		-2.67591	0.00105		FAD/NAD(P)-binding oxidoreductase family protein [Arabidopsis thaliana]
AT5G19875	16.2193	7.43254	7.4439	3.68925	-1.12578	0.0046		-1.12358	0.00245		-2.13631	5e-05		uncharacterized protein [Arabidopsis thaliana]
AT5G03210	14.7004	6.43866	5.81852	1.19151	-1.19102	0.011		-1.33713	0.0027		-3.62499	5e-05		unnamed protein product [Arabidopsis thaliana]
AT3G58070	3.774	0.759032	1.21117	1.46152	-2.31386	0.0003		-1.63969	0.00275		-1.36862	0.0054		putative transcription factor GIS [Arabidopsis thaliana]
AT5G67180	6.54228	1.16184	2.59642	1.18778	-2.49338	0.00605		-1.33327	0.00325		-2.46153	0.0009		target of early activation tagged 3 [Arabidopsis thaliana]
AT4G08570	5.46071	1.24461	2.22404	0.809499	-2.13339	5e-05		-1.29591	0.0033		-2.75399	5e-05		heavy-metal-associated domain-containing protein [Arabidopsis thaliana]
AT1G26240	1.03368	0.43459	0.195222	0.368947	-1.25006	0.04		-2.4046	0.00335		-1.4863	0.01805		Proline-rich extensin-like family protein [Arabidopsis thaliana]
AT1G01520	2.76384	0.568029	0.523921	0.209086	-2.28264	0.00415		-2.39925	0.00345		-3.72451	0.00445		transcription factor ASG4 [Arabidopsis thaliana]
AT1G76610	4.21347	0.642444	1.40379	0.500896	-2.71337	0.001		-1.58568	0.00405		-3.07243	0.0003		uncharacterized protein [Arabidopsis thaliana]
AT1G53490	13.0967	1.90222	1.65543	2.54154	-2.78345	0.0005		-2.98393	0.00435		-2.36543	0.0034		RING finger-containing protein HEI10 [Arabidopsis thaliana]
AT4G13420	1.17473	0.161169	0.40049	0.136891	-2.86568	0.00075		-1.55249	0.0045		-3.10123	0.00025		potassium transporter 5 [Arabidopsis thaliana]
AT1G03055	6.86682	2.26467	3.06354	1.77712	-1.60034	0.001		-1.16444	0.0045		-1.9501	0.0004		inhibition of secondary bud outgrowth protein D27-like protein [Arabidopsis thaliana]
AT4G14090	6.4761	3.11823	2.11023	1.98534	-1.0544	0.02495		-1.61773	0.00455		-1.70574	0.0037		putative glucosyltransferase [Arabidopsis thaliana]
AT3G04370	2.59213	0.693902	0.851207	0.661992	-1.90133	0.00355		-1.60656	0.00455		-1.96925	0.00295		plasmodesmata-located protein 4 [Arabidopsis thaliana]
AT1G07150	4.52484	1.99453	2.0931	1.2312	-1.18182	0.00315		-1.11223	0.00455		-1.8778	5e-05		mitogen-activated protein kinase kinase kinase 13 [Arabidopsis thaliana]
AT1G75300	5.26901	1.434	1.53675	1.5618	-1.87749	0.00455		-1.77765	0.00475		-1.75432	0.008		isoflavone reductase-like protein [Arabidopsis thaliana]
AT1G19630	1.52405	0.0871494	0.31536	0.0681778	-4.12828	0.00585		-2.27284	0.00485		-4.48246	0.0206		cytochrome P450, family 722, subfamily A, polypeptide 1 [Arabidopsis thaliana]
AT4G33040	5.38016	1.08566	1.82605	1.41047	-2.30908	0.00065		-1.55892	0.00485		-1.93147	0.0008		glutaredoxin-C6 [Arabidopsis GRXC6_ARATH RecName: Full=Glutaredoxin-C6; Short=AtGrxC6; AltName: Full=Protein ROXY 21 [Arabidopsis thali
AT5G55720	2.01571	0.338097	0.707991	0.765894	-2.57578	0.002		-1.50949	0.00505		-1.39607	0.0108		probable pectate lyase 21 [Arabidopsis thaliana]
AT4G14630	9.46901	3.61878	4.44437	4.24846	-1.38771	0.00145		-1.09123	0.00535		-1.15627	0.0026		germin-like protein 9 [Arabidopsis GL18_ARATH RecName: Full=Germin-like protein subfamily 1 member 8; Flags: Precursor [Arabidopsis thal
AT3G11430	3.6229	1.6675	1.80685	1.06201	-1.11946	0.00145		-1.00367	0.0056		-1.77035	0.00015		glycerol-3-phosphate acyltransferase 5 [Arabidopsis thaliana]
AT1G65890	0.993634	0.361697	0.21415	0.186304	-1.45793	0.01875		-2.21409	0.00565		-2.41506	0.00325		acyl activating enzyme 12 [Arabidopsis thaliana]
AT5G15500	1.84939	0.200768	0.630258	0.0471788	-3.20345	0.00045		-1.55304	0.00565		-5.29277	0.0172		ankyrin repeat-containing protein [Arabidopsis thaliana]
AT1G29500	14.7818	4.22657	7.00313	6.09797	-1.80626	0.0001		-1.07775	0.00565		-1.27742	0.00105		protein SMALL AUXIN UPREGULATED 66 [Arabidopsis thaliana]
AT3G48240	1.50761	0.579561	0.304917	0.235493	-1.37923	0.0467		-2.30577	0.0059		-2.67851	0.0128		Octicosapeptide/Phox/Bem1p family protein [Arabidopsis thaliana]
AT5G50335	18.5741	7.27536	9.17888	6.98318	-1.3522	0.0009		-1.0169	0.0059		-1.41134	0.0006		uncharacterized protein [Arabidopsis thaliana]
AT1G67600	3.05599	0.773047	0.922951	0.72464	-1.98301	0.00205		-1.72731	0.0061		-2.0763	0.0016		acid phosphatase/vanadium-dependent haloperoxidase-related protein [Arabidopsis thaliana]
AT2G38995	3.45026	0.504446	1.53567	0.582323	-2.77393	5e-05		-1.16784	0.0063		-2.56681	0.0001		O-acyltransferase (WSD1-like) family protein [Arabidopsis thaliana]
AT4G02850	18.5723	2.04313	6.96458	4.02941	-3.1843	5e-05		-1.41504	0.00655		-2.20451	0.0003		phenazine biosynthesis PhzC/PhzF family protein [Arabidopsis thaliana]
AT1G52120	1.39643	0.0856299	0.213203	0.197149	-4.02748	0.00475		-2.71144	0.0066		-2.82438	0.00685		jacalin-like lectin domain-containing protein [Arabidopsis thaliana]
AT5G37550	2.30893	0.872266	0.537552	0.561197	-1.40438	0.02385		-2.10275	0.0066		-2.04065	0.0079		uncharacterized protein [Arabidopsis thaliana]
AT5G24655	7.18034	2.48256	2.16452	1.46195	-1.53222	0.0142		-1.73001	0.0069		-2.29616	0.0036		protein RESPONSE TO LOW SULFUR 4 [Arabidopsis thaliana]
AT5G66740	1.77063	0.273531	0.189118	0.257966	-2.69449	0.0022		-3.2269	0.0071		-2.77901	0.00195		uncharacterized protein [Arabidopsis thaliana]
AT1G78990	2.99751	1.18192	1.18635	0.625007	-1.34263	0.0061		-1.33723	0.0071		-2.26182	0.0001		HXXXD-type acyl-transferase [Arabidopsis thaliana]
AT4G24890	0.785158	0.167792	0.188107	0.101812	-2.22631	0.00515		-2.06143	0.00725		-2.94708	0.00835		purple acid phosphatase 24 [Arabidopsis thaliana]
AT1G54540	5.79677	1.18634	2.56646	1.95143	-2.28873	5e-05		-1.17547	0.00735		-1.57072	0.00145		late embryogenesis abundant hydroxyproline-rich glycoprotein [Arabidopsis thaliana]
AT2G22930	2.47985	1.02825	0.984181	0.98073	-1.27006	0.0102		-1.33326	0.0074		-1.33832	0.0061		UDP-glycosyltransferase 79B8 [Arabidopsis thaliana]
AT5G19410	1.88445	0.764884	0.770719	0.820756	-1.30083	0.0063		-1.28987	0.0076		-1.19912	0.01315		ABC transporter G family member 23 [Arabidopsis thaliana]
AT3G57680	3.19902	0.69886	1.38025	0.53085	-2.19455	0.0001		-1.2127	0.0076		-2.59125	5e-05		peptidase S41 family protein [Arabidopsis thaliana]
AT3G24520	5.25169	1.53065	2.06156	0.778406	-1.77864	0.0009		-1.34905	0.0077		-2.75419	0.0006		heat stress transcription factor C-1 [Arabidopsis thaliana]
AT5G09520	11.9861	4.57604	5.29375	2.89096	-1.38919	0.00465		-1.179	0.0077		-2.05174	0.0005		hydroxyproline-rich glycoprotein family protein [Arabidopsis thaliana]
AT2G18470	1.41728	0.298093	0.512526	0.308562	-2.24929	0.00065		-1.46743	0.00845		-2.19949	0.00075		proline-rich extensin-like receptor kinase 4 [Arabidopsis thaliana]
AT3G55580	1.28023	0.219502	0.465149	0.210612	-2.5441	0.0016		-1.46064	0.00845		-2.60374	0.0021		regulator of chromosome condensation repeat-containing protein [Arabidopsis thaliana]
AT3G48450	10.3544	4.26551	4.65793	3.61416	-1.27945	0.0081		-1.15248	0.00845		-1.51851	0.0015		RPM1-interacting protein 4 (RIN4) [Arabidopsis thaliana]
AT1G79770	3.20799	0.233394	0.756729	0.519862	-3.78083	0.0077		-2.08382	0.0085		-2.62547	0.0025		uncharacterized protein [Arabidopsis thaliana]
AT1G23110	13.1109	1.56449	1.1317	0.479245	-3.067	0.0042		-3.5342	0.0086		-4.77386	0.00455		uncharacterized protein [Arabidopsis thaliana]
AT5G20670	2.23719	0.738728	0.546719	0.415626	-1.59857	0.0284		-2.03282	0.00945		-2.42833	0.0167		uncharacterized protein [Arabidopsis thaliana]
AT1G12570	3.12293	0.651331	1.54232	0.965648	-2.26144	5e-05		-1.0178	0.0097		-1.69333	0.00025		glucose-methanol-choline (GMC) oxidoreductase-like protein [Arabidopsis thaliana]
AT1G32780	2.51907	0.960094	1.14937	0.820497	-1.39164	0.00455		-1.13205	0.0107		-1.61832	0.0012		GroES-like zinc-binding dehydrogenase family protein [Arabidopsis thaliana]
AT2G35700	5.85592	0.828111	1.9265	0.859769	-2.822	0.00125		-1.60391	0.01075		-2.76787	0.0015		unknown [Arabidopsis thaliana]
AT3G16390	3.13241	1.25209	1.52638	0.854046	-1.32293	0.00325		-1.03716	0.011		-1.87489	0.00035		Nitrile-specifier protein 3 [Arabidopsis thaliana]
AT5G06090	1.69038	0.305622	0.550506	0.421462	-2.46753	0.00145		-1.61852	0.0112		-2.00387	0.00125		glycerol-3-phosphate acyltransferase 7 [Arabidopsis thaliana]
AT1G05540	2.87794	0.546735	1.23502	0.46626	-2.39612	0.0003		-1.2205	0.0112		-2.62583	0.00165		uncharacterized protein [Arabidopsis thaliana]
AT5G49350	4.87561	1.13807	1.9122	1.20715	-2.09899	0.00125		-1.35035	0.01135		-2.01398	0.00165		glycine-rich protein [Arabidopsis At5g49350 [Arabidopsis thaliana]
AT5G67430	3.64251	1.46791	1.77734	0.718169	-1.31117	0.00245		-1.03521	0.01155		-2.34254	5e-05		GCN5-related N-acetyltransferase (GNAT) family protein [Arabidopsis thaliana]
AT1G73700	1.09991	0.0759861	0.380241	0.102793	-3.85551	0.02285		-1.5324	0.0119		-3.41957	0.00625		MATE efflux family protein [Arabidopsis thaliana]
AT2G31220	0.797145	0.148046	0.262385	0.271491	-2.4288	0.01685		-1.60316	0.01195		-1.55394	0.0306		transcription factor bHLH10 [Arabidopsis thaliana]
AT1G07900	4.56961	1.08137	1.22631	0.836598	-2.07921	0.0201		-1.89775	0.0126		-2.44946	0.00345		LOB domain-containing protein 1 [Arabidopsis thaliana]
AT5G37300	1.32779	0.51647	0.276736	0.0965592	-1.36227	0.02475		-2.26244	0.0127		-3.78147	0.0183		unnamed protein product [Arabidopsis thaliana]
AT1G67148	16.7683	4.81174	7.4406	6.13353	-1.80111	0.00115		-1.17225	0.0136		-1.45095	0.0062		unknown protein [Arabidopsis thaliana]
AT1G63710	1.87722	0.341685	0.830034	0.420355	-2.45786	0.00045		-1.17736	0.014		-2.15892	0.0001		cytochrome P450, family 86, subfamily A, polypeptide 7 [Arabidopsis thaliana]
AT2G22810	0.958818	0.0727221	0.27712	0.120915	-3.72079	0.021		-1.79075	0.0145		-2.98726	0.01035		1-aminocyclopropane-1-carboxylate synthase [Arabidopsis thaliana]
AT5G13900	6.17397	1.93961	2.53934	1.04995	-1.67043	0.0083		-1.28174	0.0153		-2.55588	0.00895		lipid transfer-like protein VAS [Arabidopsis thaliana]
AT1G72490	1.61138	0.609776	0.580368	0.361135	-1.40195	0.0092		-1.47326	0.01545		-2.15769	0.00115		uncharacterized protein [Arabidopsis thaliana]
AT3G12720	2.16311	0.973278	0.765034	0.659152	-1.15218	0.02995		-1.49951	0.01565		-1.71442	0.00695		myb domain protein 67 [Arabidopsis MYB-related transcription factor-like protein [Arabidopsis A
AT2G31380	52.1611	22.4445	22.2888	12.7149	-1.21661	0.01835		-1.22666	0.0157		-2.03645	0.0071		B-box zinc finger protein STH [Arabidopsis thaliana]
AT1G04570	0.986567	0.424485	0.348817	0.338579	-1.2167	0.04135		-1.49995	0.01585		-1.54292	0.0141		probable folate-biopterin transporter [Arabidopsis thaliana]
AT1G08090	2.60321	0.454436	1.30046	0.629954	-2.51814	0.00015		-1.00127	0.016		-2.04697	5e-05		nitrate transporter 2:1 [Arabidopsis thaliana]
AT5G56490	1.54029	0.249498	0.695203	0.394805	-2.6261	0.00115		-1.1477	0.01625		-1.96399	0.0024		D-arabinono-1,4-lactone oxidase family protein [Arabidopsis thaliana]
AT1G08310	5.26068	1.90936	1.70256	1.22832	-1.46216	0.03825		-1.62754	0.01855		-2.09856	0.02105		alpha/beta-Hydrolases superfamily protein [Arabidopsis thaliana]
AT5G43690	1.87345	0.664515	0.796423	0.697397	-1.49532	0.01435		-1.23409	0.0187		-1.42565	0.00905		sulfotransferase 1 [Arabidopsis SOT1_ARATH RecName: Full=Cytosolic sulfotransferase 1; Short=AtSOT1 [Arabidopsis d
AT5G56960	1.54707	0.577492	0.646607	0.436879	-1.42167	0.01535		-1.25858	0.019		-1.82423	0.0046		putative transcription factor bHLH041 [Arabidopsis thaliana]
AT2G47200	9.07291	2.55867	4.16841	2.52169	-1.82617	0.0016		-1.12207	0.019		-1.84717	0.0015		uncharacterized protein [Arabidopsis thaliana]
AT3G44510	3.20096	1.15931	1.48021	0.817856	-1.46524	0.0043		-1.1127	0.0196		-1.96859	0.00095		alpha/beta-hydrolases family protein [Arabidopsis thaliana]
AT1G19640	0.922931	0.128164	0.340654	0.129542	-2.84823	0.00865		-1.43792	0.0203		-2.8328	0.01055		jasmonic acid carboxyl methyltransferase [Arabidopsis thaliana]
AT3G12910	4.22084	0.810743	1.89199	0.389632	-2.38021	0.0021		-1.15763	0.0208		-3.43735	0.0002		no apical meristem domain-containing transcriptional regulator [Arabidopsis thaliana]
AT5G34825	0.570406	0.136733	0.166799	0.144077	-2.06063	0.0306		-1.77388	0.0216		-1.98515	0.0135		similar to maize transposon MuDR mudrA (GB:M76978) [Arabidopsis thaliana]
AT5G14360	3.36674	1.46742	1.23758	1.29865	-1.19807	0.0481		-1.44383	0.02285		-1.37434	0.02685		ubiquitin-like superfamily protein [Arabidopsis thaliana]
AT5G06510	1.85848	0.820188	0.829961	0.5262	-1.1801	0.02845		-1.16301	0.0239		-1.82044	0.0031		nuclear transcription factor Y subunit A-10 [Arabidopsis thaliana]
AT2G29480	3.33523	1.16087	1.56199	0.844088	-1.52258	0.0053		-1.0944	0.02405		-1.98232	0.00265		glutathione S-transferase tau 2 [Arabidopsis thaliana]
AT1G59730	6.50743	2.57762	2.85552	2.71127	-1.33605	0.015		-1.18833	0.02485		-1.26312	0.01715		thioredoxin H7 [Arabidopsis TRXH7_ARATH RecName: Full=Thioredoxin H7; Short=AtTrxh7 [Arabidopsis thaliana]
AT3G47050	0.736083	0.259191	0.284339	0.127747	-1.50585	0.0165		-1.37226	0.02525		-2.52658	0.0043		beta-D-glucan exohydrolase - like protein [Arabidopsis thaliana]
AT5G59670	0.891879	0.217825	0.3917	0.249856	-2.03368	0.0015		-1.1871	0.026		-1.83575	0.0012		Leucine-rich repeat protein kinase family protein [Arabidopsis thaliana]
AT5G09470	1.46877	0.395985	0.328736	0.126723	-1.89109	0.0127		-2.15961	0.0266		-3.53486	0.01075		dicarboxylate carrier 3 [Arabidopsis thaliana]
AT5G37980	0.968168	0.190288	0.313424	0.169995	-2.34707	0.01315		-1.62714	0.0266		-2.50977	0.01455		zinc-binding dehydrogenase family protein [Arabidopsis thaliana]
AT4G10150	4.12436	0.822756	1.8111	0.46566	-2.32563	0.0024		-1.1873	0.0267		-3.14682	0.0009		RING-H2 finger protein ATL7 [Arabidopsis thaliana]
AT5G15900	1.57503	0.638367	0.68254	0.2664	-1.30292	0.0312		-1.20639	0.02695		-2.56371	0.00175		protein trichome birefringence-like 19 [Arabidopsis thaliana]
AT1G52830	1.48092	0.269575	0.483531	0.11459	-2.45774	0.01365		-1.61481	0.02815		-3.69194	0.05015		indole-3-acetic acid 6 [Arabidopsis IAA6_ARATH RecName: Full=Auxin-responsive protein IAA6; AltName: Full=Indoleacetic acid-induced prot
AT5G49340	0.747345	0.0856825	0.238249	0.0825705	-3.1247	0.0134		-1.6493	0.02855		-3.17808	0.0117		protein TRICHOME BIREFRINGENCE-LIKE [Arabidopsis thaliana]
AT5G65070	4.33176	1.10068	2.10718	0.972018	-1.97656	0.0007		-1.03964	0.02925		-2.1559	0.00065		protein MADS AFFECTING FLOWERING 4 [Arabidopsis thaliana]
AT2G47810	1.09942	0.27245	0.242401	0.153932	-2.01268	0.03675		-2.18128	0.02985		-2.83638	0.05115		nuclear transcription factor Y subunit B-5 [Arabidopsis thaliana]
AT3G09160	3.83598	1.73799	1.84565	0.966551	-1.14218	0.01815		-1.05547	0.0307		-1.98868	0.00255		RNA recognition motif-containing protein [Arabidopsis thaliana]
AT4G01630	4.42353	1.99805	1.99132	1.8765	-1.14661	0.0341		-1.15147	0.03105		-1.23715	0.0207		expansin A17 [Arabidopsis thaliana]
AT1G55990	11.6621	3.36708	4.71962	3.07826	-1.79226	0.0153		-1.30508	0.0311		-1.92164	0.0032		glycine-rich protein [Arabidopsis glycine-rich protein [Arabidopsis thaliana]
AT1G01250	3.23009	0.613445	1.46535	0.556684	-2.39657	0.00235		-1.14033	0.03125		-2.53664	0.0013		ethylene-responsive transcription factor ERF023 [Arabidopsis thaliana]
AT4G21440	1.11423	0.191143	0.382736	0.183295	-2.54332	0.0039		-1.54163	0.0336		-2.60381	0.0106		R2R3 family MYB transcription factor [Arabidopsis thaliana]
AT4G03540	4.41009	0.527968	1.10951	0.424589	-3.06229	0.0135		-1.99089	0.034		-3.37667	0.03555		uncharacterized protein [Arabidopsis thaliana]
AT2G32510	3.19669	1.2138	1.57367	0.938847	-1.39705	0.00395		-1.02245	0.0341		-1.76762	0.002		mitogen-activated protein kinase kinase kinase 17 [Arabidopsis thaliana]
AT2G20870	3.76627	0.505975	1.58106	0.724233	-2.896	0.00575		-1.25224	0.03435		-2.37861	0.0025		putative cell wall protein [Arabidopsis thaliana]
AT1G29000	1.97875	0.590582	0.812024	0.520945	-1.74438	0.0192		-1.285	0.0351		-1.92539	0.013		heavy-metal-associated domain-containing protein [Arabidopsis thaliana]
AT1G48660	0.824857	0.119687	0.345593	0.126113	-2.78488	0.0123		-1.25507	0.03545		-2.70943	0.0124		auxin-responsive GH3 family protein [Arabidopsis thaliana]
AT5G16530	2.57399	0.520923	1.27346	0.723818	-2.30486	0.0005		-1.01525	0.03605		-1.83031	0.0045		auxin transporter PIN5 [Arabidopsis thaliana]
AT3G15310	0.953905	0.14948	0.050385	0.0731855	-2.67389	0.00805		-4.24278	0.03645		-3.70422	0.00845		unnamed protein product [Arabidopsis unknown protein [Arabidopsis thaliana]
AT5G59330	5.73482	0.454834	1.91286	1.41425	-3.65634	0.04055		-1.58402	0.0373		-2.01971	0.0326		Bifunctional inhibitor/lipid-transfer protein/seed storage 2S albumin superfamily protein [Arabidopsis thaliana]
AT2G39240	0.6843	0.144933	0.271938	0.13514	-2.23924	0.02005		-1.33135	0.03845		-2.34017	0.0184		RNA polymerase I specific transcription initiation factor RRN3 protein [Arabidopsis RNA polymerase I specific transcription initiati
AT5G41570	2.06375	0.415348	0.773837	0.510087	-2.31288	0.0049		-1.41517	0.03865		-2.01645	0.0211		WRKY transcription factor 24 [Arabidopsis thaliana]
AT2G37720	0.802825	0.115779	0.335185	0.0852112	-2.79371	0.0144		-1.26013	0.03905		-3.23597	0.0105		trichome birefringence-like 15 protein [Arabidopsis thaliana]
AT3G48510	1.98498	0.499044	0.947608	0.505024	-1.99189	0.00245		-1.06676	0.03925		-1.9747	0.00245		uncharacterized protein [Arabidopsis thaliana]
AT5G06480	3.8739	1.63593	1.80363	0.869875	-1.24368	0.0405		-1.10288	0.03935		-2.15491	0.00565		phosphatidylinositol/phosphatidylglycerol transfer protein domain-containing protein [Arabidopsis thaliana]
AT3G22540	7.15754	2.331	3.33806	3.21047	-1.61851	0.0104		-1.10045	0.0404		-1.15668	0.02925		uncharacterized protein [Arabidopsis thaliana]
AT1G33090	0.76722	0.231547	0.286347	0.184105	-1.72834	0.0205		-1.42188	0.04085		-2.05911	0.0263		MATE efflux family protein [Arabidopsis thaliana]
AT2G14960	0.445522	0.123228	0.161528	0.103184	-1.85417	0.01805		-1.46371	0.0411		-2.11028	0.0339		putative indole-3-acetic acid-amido synthetase GH3.1 [Arabidopsis thaliana]
AT3G17130	3.57377	0.782385	1.30176	0.755142	-2.1915	0.02005		-1.45698	0.04245		-2.24263	0.0198		plant invertase/pectin methylesterase inhibitor domain-containing protein [Arabidopsis unnamed protein product [Arabidopsis thaliana]
AT5G38120	0.719183	0.296502	0.266954	0.052345	-1.27832	0.0369		-1.42977	0.0439		-3.78024	0.01405		4-coumarate--CoA ligase-like 8 [Arabidopsis thaliana]
